# Supplementary material for: Multimodal investigation of the association between shift work and the brain in a population-based sample of older adults
Source: Sci Rep. 2022 Feb 22;12:2969. doi: 10.1038/s41598-022-05418-1 (PMC8863881; doi:10.1038/s41598-022-05418-1)
Supplement: Supplementary file 1 — Supplementary Information. [file 41598_2022_5418_MOESM1_ESM.xlsx]

## Sheet: Supplementary table 1
Partial correlations between within-network RSFC of networks and cognitive performances within the whole sample (n = 532), corrected for age, sex and education
		VN within	SMN within	DAN within	SAN within	LIM within	FPN within	DMN within	AKT	CBT (Forward)	CBT (Backward)	ZNS (Forward)	ZNS (Backward)	TMTA	TMTBA (switching)	Stroop (Read)	Stroop (Colors)	Stroop (Select)	Stroop (Interfer)	Reasoning	VisualPattern	BEN (errors)	Creative Thinking	Vocabulary
VN within	Correlation	1000	0.341	0.179	-0.047	0.151	0.373	0.168	-0.086	0	0.041	0.053	0.057	-0.026	-0.045	-0.004	-0.03	-0.008	-0.007	0.107	0.082	-0.091	0.035	0.008
	Significance (two-tailed)	.	<.001	<.001	0.292	<.001	<.001	<.001	0.054	0.997	0.355	0.236	0.201	0.563	0.315	0.924	0.504	0.858	0.869	0.016	0.067	0.04	0.436	0.857
	Degrees of Freedom	0	504	504	504	504	504	504	504	504	504	504	504	504	504	504	504	504	504	504	504	504	504	504
SMN within	Correlation	0.341	1000	0.28	0.197	0.074	0.486	0.388	-0.047	0.047	0.078	0.095	0.066	0.036	-0.054	-0.049	0.003	-0.036	-0.026	0.104	0.111	-0.113	-0.026	-0.003
	Significance (two-tailed)	<.001	.	<.001	<.001	0.097	<.001	<.001	0.29	0.295	0.081	0.033	0.137	0.425	0.227	0.276	0.945	0.416	0.563	0.019	0.013	0.011	0.56	0.954
	Degrees of Freedom	504	0	504	504	504	504	504	504	504	504	504	504	504	504	504	504	504	504	504	504	504	504	504
DAN within	Correlation	0.179	0.28	1000	0.187	0.004	0.238	0.454	-0.012	0.041	0.042	0.045	0.037	-0.071	-0.01	-0.061	-0.01	0.006	0.023	0.132	0.014	-0.015	0.002	0.061
	Significance (two-tailed)	<.001	<.001	.	<.001	0.93	<.001	<.001	0.788	0.362	0.351	0.316	0.405	0.109	0.816	0.17	0.825	0.892	0.609	0.003	0.755	0.729	0.96	0.174
	Degrees of Freedom	504	504	0	504	504	504	504	504	504	504	504	504	504	504	504	504	504	504	504	504	504	504	504
SAN within	Correlation	-0.047	0.197	0.187	1000	-0.101	0.14	0.439	-0.017	-0.043	0.009	0	0.024	0.016	-0.026	-0.041	-0.016	-0.013	-0.003	-0.043	-0.049	-0.015	-0.003	0.019
	Significance (two-tailed)	0.292	<.001	<.001	.	0.023	0.002	<.001	0.7	0.339	0.834	0.994	0.586	0.717	0.553	0.358	0.717	0.771	0.947	0.334	0.273	0.728	0.949	0.662
	Degrees of Freedom	504	504	504	0	504	504	504	504	504	504	504	504	504	504	504	504	504	504	504	504	504	504	504
LIM within	Correlation	0.151	0.074	0.004	-0.101	1000	0.133	-0.057	-0.008	0.042	0.024	0.033	0.038	0.013	-0.035	-0.003	-0.015	-0.016	-0.017	0.045	0.04	0.012	0.048	-0.083
	Significance (two-tailed)	<.001	0.097	0.93	0.023	.	0.003	0.2	0.864	0.342	0.586	0.458	0.393	0.772	0.426	0.949	0.745	0.711	0.705	0.316	0.363	0.784	0.284	0.061
	Degrees of Freedom	504	504	504	504	0	504	504	504	504	504	504	504	504	504	504	504	504	504	504	504	504	504	504
FPN within	Correlation	0.373	0.486	0.238	0.14	0.133	1000	0.376	-0.102	0.012	0.016	0.009	0.059	0.034	-0.02	-0.055	-0.035	-0.004	0.011	0.073	0.047	-0.053	0.032	0.003
	Significance (two-tailed)	<.001	<.001	<.001	0.002	0.003	.	<.001	0.022	0.796	0.726	0.838	0.185	0.439	0.657	0.217	0.43	0.934	0.81	0.1	0.296	0.232	0.48	0.943
	Degrees of Freedom	504	504	504	504	504	0	504	504	504	504	504	504	504	504	504	504	504	504	504	504	504	504	504
DMN within	Correlation	0.168	0.388	0.454	0.439	-0.057	0.376	1000	0.014	0.032	0.073	0.06	-0.005	0.071	-0.021	-0.077	-0.057	-0.041	-0.024	0.071	0.02	-0.074	-0.056	0.032
	Significance (two-tailed)	<.001	<.001	<.001	<.001	0.2	<.001	.	0.76	0.473	0.101	0.18	0.908	0.11	0.641	0.084	0.198	0.355	0.597	0.113	0.66	0.096	0.208	0.469
	Degrees of Freedom	504	504	504	504	504	504	0	504	504	504	504	504	504	504	504	504	504	504	504	504	504	504	504
AKT	Correlation	-0.086	-0.047	-0.012	-0.017	-0.008	-0.102	0.014	1000	-0.134	-0.127	-0.099	-0.161	0.298	0.206	0.327	0.333	0.276	0.208	-0.266	-0.205	0.257	0.014	-0.154
	Significance (two-tailed)	0.054	0.29	0.788	0.7	0.864	0.022	0.76	.	0.003	0.004	0.025	<.001	<.001	<.001	<.001	<.001	<.001	<.001	<.001	<.001	<.001	0.76	<.001
	Degrees of Freedom	504	504	504	504	504	504	504	0	504	504	504	504	504	504	504	504	504	504	504	504	504	504	504
CBT (Forward)	Correlation	0	0.047	0.041	-0.043	0.042	0.012	0.032	-0.134	1000	0.235	0.037	0.122	-0.129	-0.023	-0.059	-0.116	-0.11	-0.102	0.144	0.269	-0.151	-0.086	-0.064
	Significance (two-tailed)	0.997	0.295	0.362	0.339	0.342	0.796	0.473	0.003	.	<.001	0.402	0.006	0.004	0.607	0.183	0.009	0.013	0.021	0.001	<.001	<.001	0.052	0.151
	Degrees of Freedom	504	504	504	504	504	504	504	504	0	504	504	504	504	504	504	504	504	504	504	504	504	504	504
CBT (Backward)	Correlation	0.041	0.078	0.042	0.009	0.024	0.016	0.073	-0.127	0.235	1000	0.064	0.141	-0.237	-0.165	-0.167	-0.159	-0.25	-0.222	0.275	0.274	-0.32	-0.145	0.081
	Significance (two-tailed)	0.355	0.081	0.351	0.834	0.586	0.726	0.101	0.004	<.001	.	0.148	0.001	<.001	<.001	<.001	<.001	<.001	<.001	<.001	<.001	<.001	0.001	0.067
	Degrees of Freedom	504	504	504	504	504	504	504	504	504	0	504	504	504	504	504	504	504	504	504	504	504	504	504
ZNS (Forward)	Correlation	0.053	0.095	0.045	0	0.033	0.009	0.06	-0.099	0.037	0.064	1000	0.278	-0.118	-0.12	-0.219	-0.243	-0.203	-0.158	0.23	0.15	-0.163	-0.057	0.155
	Significance (two-tailed)	0.236	0.033	0.316	0.994	0.458	0.838	0.18	0.025	0.402	0.148	.	<.001	0.008	0.007	<.001	<.001	<.001	<.001	<.001	<.001	<.001	0.2	<.001
	Degrees of Freedom	504	504	504	504	504	504	504	504	504	504	0	504	504	504	504	504	504	504	504	504	504	504	504
ZNS (Backward)	Correlation	0.057	0.066	0.037	0.024	0.038	0.059	-0.005	-0.161	0.122	0.141	0.278	1000	-0.121	-0.151	-0.227	-0.219	-0.213	-0.168	0.288	0.225	-0.234	-0.118	0.238
	Significance (two-tailed)	0.201	0.137	0.405	0.586	0.393	0.185	0.908	<.001	0.006	0.001	<.001	.	0.006	<.001	<.001	<.001	<.001	<.001	<.001	<.001	<.001	0.008	<.001
	Degrees of Freedom	504	504	504	504	504	504	504	504	504	504	504	0	504	504	504	504	504	504	504	504	504	504	504
TMTA	Correlation	-0.026	0.036	-0.071	0.016	0.013	0.034	0.071	0.298	-0.129	-0.237	-0.118	-0.121	1000	0.129	0.264	0.268	0.245	0.192	-0.245	-0.278	0.264	0.13	-0.146
	Significance (two-tailed)	0.563	0.425	0.109	0.717	0.772	0.439	0.11	<.001	0.004	<.001	0.008	0.006	.	0.004	<.001	<.001	<.001	<.001	<.001	<.001	<.001	0.003	<.001
	Degrees of Freedom	504	504	504	504	504	504	504	504	504	504	504	504	0	504	504	504	504	504	504	504	504	504	504
TMTBA (switching)	Correlation	-0.045	-0.054	-0.01	-0.026	-0.035	-0.02	-0.021	0.206	-0.023	-0.165	-0.12	-0.151	0.129	1000	0.249	0.195	0.317	0.272	-0.213	-0.15	0.25	0.094	-0.326
	Significance (two-tailed)	0.315	0.227	0.816	0.553	0.426	0.657	0.641	<.001	0.607	<.001	0.007	<.001	0.004	.	<.001	<.001	<.001	<.001	<.001	<.001	<.001	0.035	<.001
	Degrees of Freedom	504	504	504	504	504	504	504	504	504	504	504	504	504	0	504	504	504	504	504	504	504	504	504
Stroop (Read)	Correlation	-0.004	-0.049	-0.061	-0.041	-0.003	-0.055	-0.077	0.327	-0.059	-0.167	-0.219	-0.227	0.264	0.249	1000	0.646	0.375	0.134	-0.19	-0.087	0.174	0	-0.309
	Significance (two-tailed)	0.924	0.276	0.17	0.358	0.949	0.217	0.084	<.001	0.183	<.001	<.001	<.001	<.001	<.001	.	<.001	<.001	0.002	<.001	0.049	<.001	0.996	<.001
	Degrees of Freedom	504	504	504	504	504	504	504	504	504	504	504	504	504	504	0	504	504	504	504	504	504	504	504
Stroop (Colors)	Correlation	-0.03	0.003	-0.01	-0.016	-0.015	-0.035	-0.057	0.333	-0.116	-0.159	-0.243	-0.219	0.268	0.195	0.646	1000	0.511	0.374	-0.203	-0.155	0.236	-0.012	-0.213
	Significance (two-tailed)	0.504	0.945	0.825	0.717	0.745	0.43	0.198	<.001	0.009	<.001	<.001	<.001	<.001	<.001	<.001	.	<.001	<.001	<.001	<.001	<.001	0.78	<.001
	Degrees of Freedom	504	504	504	504	504	504	504	504	504	504	504	504	504	504	504	0	504	504	504	504	504	504	504
Stroop (Select)	Correlation	-0.008	-0.036	0.006	-0.013	-0.016	-0.004	-0.041	0.276	-0.11	-0.25	-0.203	-0.213	0.245	0.317	0.375	0.511	1000	0.969	-0.258	-0.231	0.329	0.066	-0.197
	Significance (two-tailed)	0.858	0.416	0.892	0.771	0.711	0.934	0.355	<.001	0.013	<.001	<.001	<.001	<.001	<.001	<.001	<.001	.	<.001	<.001	<.001	<.001	0.141	<.001
	Degrees of Freedom	504	504	504	504	504	504	504	504	504	504	504	504	504	504	504	504	0	504	504	504	504	504	504
Stroop (Interfer)	Correlation	-0.007	-0.026	0.023	-0.003	-0.017	0.011	-0.024	0.208	-0.102	-0.222	-0.158	-0.168	0.192	0.272	0.134	0.374	0.969	1000	-0.225	-0.224	0.306	0.07	-0.128
	Significance (two-tailed)	0.869	0.563	0.609	0.947	0.705	0.81	0.597	<.001	0.021	<.001	<.001	<.001	<.001	<.001	0.002	<.001	<.001	.	<.001	<.001	<.001	0.115	0.004
	Degrees of Freedom	504	504	504	504	504	504	504	504	504	504	504	504	504	504	504	504	504	0	504	504	504	504	504
Reasoning	Correlation	0.107	0.104	0.132	-0.043	0.045	0.073	0.071	-0.266	0.144	0.275	0.23	0.288	-0.245	-0.213	-0.19	-0.203	-0.258	-0.225	1000	0.395	-0.424	-0.15	0.321
	Significance (two-tailed)	0.016	0.019	0.003	0.334	0.316	0.1	0.113	<.001	0.001	<.001	<.001	<.001	<.001	<.001	<.001	<.001	<.001	<.001	.	<.001	<.001	<.001	<.001
	Degrees of Freedom	504	504	504	504	504	504	504	504	504	504	504	504	504	504	504	504	504	504	0	504	504	504	504
VisualPattern	Correlation	0.082	0.111	0.014	-0.049	0.04	0.047	0.02	-0.205	0.269	0.274	0.15	0.225	-0.278	-0.15	-0.087	-0.155	-0.231	-0.224	0.395	1000	-0.444	-0.113	0.164
	Significance (two-tailed)	0.067	0.013	0.755	0.273	0.363	0.296	0.66	<.001	<.001	<.001	<.001	<.001	<.001	<.001	0.049	<.001	<.001	<.001	<.001	.	<.001	0.011	<.001
	Degrees of Freedom	504	504	504	504	504	504	504	504	504	504	504	504	504	504	504	504	504	504	504	0	504	504	504
BEN (errors)	Correlation	-0.091	-0.113	-0.015	-0.015	0.012	-0.053	-0.074	0.257	-0.151	-0.32	-0.163	-0.234	0.264	0.25	0.174	0.236	0.329	0.306	-0.424	-0.444	1000	0.184	-0.322
	Significance (two-tailed)	0.04	0.011	0.729	0.728	0.784	0.232	0.096	<.001	<.001	<.001	<.001	<.001	<.001	<.001	<.001	<.001	<.001	<.001	<.001	<.001	.	<.001	<.001
	Degrees of Freedom	504	504	504	504	504	504	504	504	504	504	504	504	504	504	504	504	504	504	504	504	0	504	504
Creative Thinking	Correlation	0.035	-0.026	0.002	-0.003	0.048	0.032	-0.056	0.014	-0.086	-0.145	-0.057	-0.118	0.13	0.094	0	-0.012	0.066	0.07	-0.15	-0.113	0.184	1000	-0.144
	Significance (two-tailed)	0.436	0.56	0.96	0.949	0.284	0.48	0.208	0.76	0.052	0.001	0.2	0.008	0.003	0.035	0.996	0.78	0.141	0.115	<.001	0.011	<.001	.	0.001
	Degrees of Freedom	504	504	504	504	504	504	504	504	504	504	504	504	504	504	504	504	504	504	504	504	504	0	504
Vocabulary	Correlation	0.008	-0.003	0.061	0.019	-0.083	0.003	0.032	-0.154	-0.064	0.081	0.155	0.238	-0.146	-0.326	-0.309	-0.213	-0.197	-0.128	0.321	0.164	-0.322	-0.144	1000
	Significance (two-tailed)	0.857	0.954	0.174	0.662	0.061	0.943	0.469	<.001	0.151	0.067	<.001	<.001	<.001	<.001	<.001	<.001	<.001	0.004	<.001	<.001	<.001	0.001	.
	Degrees of Freedom	504	504	504	504	504	504	504	504	504	504	504	504	504	504	504	504	504	504	504	504	504	504	0

## Sheet: Supplementary table 2
Partial correlations between inter-network RSFC of networks and cognitive performances within the whole sample (n = 532), corrected for age, sex and education
		VN inter	SMN inter	DAN inter	SAN inter	LIM inter	FPN inter	DMN inter	AKT	CBT (Forward)	CBT (Backward)	ZNS (Forward)	ZNS (Backward)	TMTA	TMTBA (switching)	Stroop (Read)	Stroop (Colors)	Stroop (Select)	Stroop (Interfer)	Reasoning	VisualPattern	BEN (errors)	Creative Thinking	Vocabulary
VN inter	Correlation	1000	0.892	0.793	0.52	0.486	0.395	0.538	-0.09	0.04	0.042	0.038	0.053	0.029	0.002	-0.007	-0.049	-0.024	-0.024	0.099	0.109	-0.083	0.035	-0.013
	Significance (two-tailed)	.	<.001	<.001	<.001	<.001	<.001	<.001	0.042	0.367	0.351	0.398	0.232	0.512	0.958	0.877	0.27	0.589	0.592	0.026	0.014	0.063	0.439	0.776
	Degrees of Freedom	0	504	504	504	504	504	504	504	504	504	504	504	504	504	504	504	504	504	504	504	504	504	504
SMN inter	Correlation	0.892	1000	0.875	0.708	0.568	0.471	0.602	-0.072	0.054	0.08	0.069	0.032	0.022	-0.026	-0.006	-0.023	-0.032	-0.032	0.078	0.124	-0.083	0.01	-0.006
	Significance (two-tailed)	<.001	.	<.001	<.001	<.001	<.001	<.001	0.107	0.226	0.073	0.121	0.471	0.625	0.559	0.884	0.603	0.478	0.472	0.08	0.005	0.062	0.821	0.89
	Degrees of Freedom	504	0	504	504	504	504	504	504	504	504	504	504	504	504	504	504	504	504	504	504	504	504	504
DAN inter	Correlation	0.793	0.875	1000	0.693	0.559	0.591	0.576	-0.047	0.041	0.057	0.054	0.018	-0.003	-0.028	-0.021	-0.027	-0.002	0.004	0.03	0.067	-0.037	0.048	-0.005
	Significance (two-tailed)	<.001	<.001	.	<.001	<.001	<.001	<.001	0.292	0.363	0.199	0.227	0.694	0.951	0.533	0.642	0.541	0.971	0.932	0.504	0.135	0.403	0.279	0.91
	Degrees of Freedom	504	504	0	504	504	504	504	504	504	504	504	504	504	504	504	504	504	504	504	504	504	504	504
SAN inter	Correlation	0.52	0.708	0.693	1000	0.583	0.637	0.595	-0.024	0.04	0.044	0.031	-0.014	0.032	-0.03	-0.012	-0.004	-0.014	-0.012	-0.021	0.023	-0.016	0.004	-0.004
	Significance (two-tailed)	<.001	<.001	<.001	.	<.001	<.001	<.001	0.598	0.367	0.319	0.492	0.757	0.469	0.503	0.782	0.933	0.752	0.792	0.638	0.606	0.714	0.923	0.929
	Degrees of Freedom	504	504	504	0	504	504	504	504	504	504	504	504	504	504	504	504	504	504	504	504	504	504	504
LIM inter	Correlation	0.486	0.568	0.559	0.583	1000	0.629	0.712	-0.106	0.003	0.045	0.013	-0.041	0.021	0.017	0.038	0.011	-0.038	-0.051	-0.008	0.081	-0.013	0.026	-0.036
	Significance (two-tailed)	<.001	<.001	<.001	<.001	.	<.001	<.001	0.017	0.946	0.308	0.771	0.357	0.643	0.708	0.395	0.809	0.393	0.254	0.849	0.07	0.77	0.565	0.414
	Degrees of Freedom	504	504	504	504	0	504	504	504	504	504	504	504	504	504	504	504	504	504	504	504	504	504	504
FPN inter	Correlation	0.395	0.471	0.591	0.637	0.629	1000	0.779	-0.033	0.024	0.005	0.055	-0.069	-0.016	0.022	0.007	-0.059	-0.028	-0.032	0.004	0.042	-0.022	0.064	-0.017
	Significance (two-tailed)	<.001	<.001	<.001	<.001	<.001	.	<.001	0.463	0.594	0.908	0.216	0.12	0.724	0.62	0.871	0.186	0.529	0.474	0.933	0.344	0.628	0.149	0.699
	Degrees of Freedom	504	504	504	504	504	0	504	504	504	504	504	504	504	504	504	504	504	504	504	504	504	504	504
DMN inter	Correlation	0.538	0.602	0.576	0.595	0.712	0.779	1000	-0.047	-0.003	-0.029	0.022	-0.072	-0.017	0.038	0.078	0.011	0.032	0.013	-0.028	0.069	-0.017	0.049	-0.04
	Significance (two-tailed)	<.001	<.001	<.001	<.001	<.001	<.001	.	0.293	0.94	0.521	0.624	0.108	0.701	0.4	0.081	0.805	0.477	0.769	0.528	0.119	0.704	0.268	0.373
	Degrees of Freedom	504	504	504	504	504	504	0	504	504	504	504	504	504	504	504	504	504	504	504	504	504	504	504
AKT	Correlation	-0.09	-0.072	-0.047	-0.024	-0.106	-0.033	-0.047	1000	-0.134	-0.127	-0.099	-0.161	0.298	0.206	0.327	0.333	0.276	0.208	-0.266	-0.205	0.257	0.014	-0.154
	Significance (two-tailed)	0.042	0.107	0.292	0.598	0.017	0.463	0.293	.	0.003	0.004	0.025	<.001	<.001	<.001	<.001	<.001	<.001	<.001	<.001	<.001	<.001	0.76	<.001
	Degrees of Freedom	504	504	504	504	504	504	504	0	504	504	504	504	504	504	504	504	504	504	504	504	504	504	504
CBT (Forward)	Correlation	0.04	0.054	0.041	0.04	0.003	0.024	-0.003	-0.134	1000	0.235	0.037	0.122	-0.129	-0.023	-0.059	-0.116	-0.11	-0.102	0.144	0.269	-0.151	-0.086	-0.064
	Significance (two-tailed)	0.367	0.226	0.363	0.367	0.946	0.594	0.94	0.003	.	<.001	0.402	0.006	0.004	0.607	0.183	0.009	0.013	0.021	0.001	<.001	<.001	0.052	0.151
	Degrees of Freedom	504	504	504	504	504	504	504	504	0	504	504	504	504	504	504	504	504	504	504	504	504	504	504
CBT (Backward)	Correlation	0.042	0.08	0.057	0.044	0.045	0.005	-0.029	-0.127	0.235	1000	0.064	0.141	-0.237	-0.165	-0.167	-0.159	-0.25	-0.222	0.275	0.274	-0.32	-0.145	0.081
	Significance (two-tailed)	0.351	0.073	0.199	0.319	0.308	0.908	0.521	0.004	<.001	.	0.148	0.001	<.001	<.001	<.001	<.001	<.001	<.001	<.001	<.001	<.001	0.001	0.067
	Degrees of Freedom	504	504	504	504	504	504	504	504	504	0	504	504	504	504	504	504	504	504	504	504	504	504	504
ZNS (Forward)	Correlation	0.038	0.069	0.054	0.031	0.013	0.055	0.022	-0.099	0.037	0.064	1000	0.278	-0.118	-0.12	-0.219	-0.243	-0.203	-0.158	0.23	0.15	-0.163	-0.057	0.155
	Significance (two-tailed)	0.398	0.121	0.227	0.492	0.771	0.216	0.624	0.025	0.402	0.148	.	<.001	0.008	0.007	<.001	<.001	<.001	<.001	<.001	<.001	<.001	0.2	<.001
	Degrees of Freedom	504	504	504	504	504	504	504	504	504	504	0	504	504	504	504	504	504	504	504	504	504	504	504
ZNS (Backward)	Correlation	0.053	0.032	0.018	-0.014	-0.041	-0.069	-0.072	-0.161	0.122	0.141	0.278	1000	-0.121	-0.151	-0.227	-0.219	-0.213	-0.168	0.288	0.225	-0.234	-0.118	0.238
	Significance (two-tailed)	0.232	0.471	0.694	0.757	0.357	0.12	0.108	<.001	0.006	0.001	<.001	.	0.006	<.001	<.001	<.001	<.001	<.001	<.001	<.001	<.001	0.008	<.001
	Degrees of Freedom	504	504	504	504	504	504	504	504	504	504	504	0	504	504	504	504	504	504	504	504	504	504	504
TMTA	Correlation	0.029	0.022	-0.003	0.032	0.021	-0.016	-0.017	0.298	-0.129	-0.237	-0.118	-0.121	1000	0.129	0.264	0.268	0.245	0.192	-0.245	-0.278	0.264	0.13	-0.146
	Significance (two-tailed)	0.512	0.625	0.951	0.469	0.643	0.724	0.701	<.001	0.004	<.001	0.008	0.006	.	0.004	<.001	<.001	<.001	<.001	<.001	<.001	<.001	0.003	<.001
	Degrees of Freedom	504	504	504	504	504	504	504	504	504	504	504	504	0	504	504	504	504	504	504	504	504	504	504
TMTBA (switching)	Correlation	0.002	-0.026	-0.028	-0.03	0.017	0.022	0.038	0.206	-0.023	-0.165	-0.12	-0.151	0.129	1000	0.249	0.195	0.317	0.272	-0.213	-0.15	0.25	0.094	-0.326
	Significance (two-tailed)	0.958	0.559	0.533	0.503	0.708	0.62	0.4	<.001	0.607	<.001	0.007	<.001	0.004	.	<.001	<.001	<.001	<.001	<.001	<.001	<.001	0.035	<.001
	Degrees of Freedom	504	504	504	504	504	504	504	504	504	504	504	504	504	0	504	504	504	504	504	504	504	504	504
Stroop (Read)	Correlation	-0.007	-0.006	-0.021	-0.012	0.038	0.007	0.078	0.327	-0.059	-0.167	-0.219	-0.227	0.264	0.249	1000	0.646	0.375	0.134	-0.19	-0.087	0.174	0	-0.309
	Significance (two-tailed)	0.877	0.884	0.642	0.782	0.395	0.871	0.081	<.001	0.183	<.001	<.001	<.001	<.001	<.001	.	<.001	<.001	0.002	<.001	0.049	<.001	0.996	<.001
	Degrees of Freedom	504	504	504	504	504	504	504	504	504	504	504	504	504	504	0	504	504	504	504	504	504	504	504
Stroop (Colors)	Correlation	-0.049	-0.023	-0.027	-0.004	0.011	-0.059	0.011	0.333	-0.116	-0.159	-0.243	-0.219	0.268	0.195	0.646	1000	0.511	0.374	-0.203	-0.155	0.236	-0.012	-0.213
	Significance (two-tailed)	0.27	0.603	0.541	0.933	0.809	0.186	0.805	<.001	0.009	<.001	<.001	<.001	<.001	<.001	<.001	.	<.001	<.001	<.001	<.001	<.001	0.78	<.001
	Degrees of Freedom	504	504	504	504	504	504	504	504	504	504	504	504	504	504	504	0	504	504	504	504	504	504	504
Stroop (Select)	Correlation	-0.024	-0.032	-0.002	-0.014	-0.038	-0.028	0.032	0.276	-0.11	-0.25	-0.203	-0.213	0.245	0.317	0.375	0.511	1000	0.969	-0.258	-0.231	0.329	0.066	-0.197
	Significance (two-tailed)	0.589	0.478	0.971	0.752	0.393	0.529	0.477	<.001	0.013	<.001	<.001	<.001	<.001	<.001	<.001	<.001	.	<.001	<.001	<.001	<.001	0.141	<.001
	Degrees of Freedom	504	504	504	504	504	504	504	504	504	504	504	504	504	504	504	504	0	504	504	504	504	504	504
Stroop (Interfer)	Correlation	-0.024	-0.032	0.004	-0.012	-0.051	-0.032	0.013	0.208	-0.102	-0.222	-0.158	-0.168	0.192	0.272	0.134	0.374	0.969	1000	-0.225	-0.224	0.306	0.07	-0.128
	Significance (two-tailed)	0.592	0.472	0.932	0.792	0.254	0.474	0.769	<.001	0.021	<.001	<.001	<.001	<.001	<.001	0.002	<.001	<.001	.	<.001	<.001	<.001	0.115	0.004
	Degrees of Freedom	504	504	504	504	504	504	504	504	504	504	504	504	504	504	504	504	504	0	504	504	504	504	504
Reasoning	Correlation	0.099	0.078	0.03	-0.021	-0.008	0.004	-0.028	-0.266	0.144	0.275	0.23	0.288	-0.245	-0.213	-0.19	-0.203	-0.258	-0.225	1000	0.395	-0.424	-0.15	0.321
	Significance (two-tailed)	0.026	0.08	0.504	0.638	0.849	0.933	0.528	<.001	0.001	<.001	<.001	<.001	<.001	<.001	<.001	<.001	<.001	<.001	.	<.001	<.001	<.001	<.001
	Degrees of Freedom	504	504	504	504	504	504	504	504	504	504	504	504	504	504	504	504	504	504	0	504	504	504	504
VisualPattern	Correlation	0.109	0.124	0.067	0.023	0.081	0.042	0.069	-0.205	0.269	0.274	0.15	0.225	-0.278	-0.15	-0.087	-0.155	-0.231	-0.224	0.395	1000	-0.444	-0.113	0.164
	Significance (two-tailed)	0.014	0.005	0.135	0.606	0.07	0.344	0.119	<.001	<.001	<.001	<.001	<.001	<.001	<.001	0.049	<.001	<.001	<.001	<.001	.	<.001	0.011	<.001
	Degrees of Freedom	504	504	504	504	504	504	504	504	504	504	504	504	504	504	504	504	504	504	504	0	504	504	504
BEN (errors)	Correlation	-0.083	-0.083	-0.037	-0.016	-0.013	-0.022	-0.017	0.257	-0.151	-0.32	-0.163	-0.234	0.264	0.25	0.174	0.236	0.329	0.306	-0.424	-0.444	1000	0.184	-0.322
	Significance (two-tailed)	0.063	0.062	0.403	0.714	0.77	0.628	0.704	<.001	<.001	<.001	<.001	<.001	<.001	<.001	<.001	<.001	<.001	<.001	<.001	<.001	.	<.001	<.001
	Degrees of Freedom	504	504	504	504	504	504	504	504	504	504	504	504	504	504	504	504	504	504	504	504	0	504	504
Creative Thinking	Correlation	0.035	0.01	0.048	0.004	0.026	0.064	0.049	0.014	-0.086	-0.145	-0.057	-0.118	0.13	0.094	0	-0.012	0.066	0.07	-0.15	-0.113	0.184	1000	-0.144
	Significance (two-tailed)	0.439	0.821	0.279	0.923	0.565	0.149	0.268	0.76	0.052	0.001	0.2	0.008	0.003	0.035	0.996	0.78	0.141	0.115	<.001	0.011	<.001	.	0.001
	Degrees of Freedom	504	504	504	504	504	504	504	504	504	504	504	504	504	504	504	504	504	504	504	504	504	0	504
Vocabulary	Correlation	-0.013	-0.006	-0.005	-0.004	-0.036	-0.017	-0.04	-0.154	-0.064	0.081	0.155	0.238	-0.146	-0.326	-0.309	-0.213	-0.197	-0.128	0.321	0.164	-0.322	-0.144	1000
	Significance (two-tailed)	0.776	0.89	0.91	0.929	0.414	0.699	0.373	<.001	0.151	0.067	<.001	<.001	<.001	<.001	<.001	<.001	<.001	0.004	<.001	<.001	<.001	0.001	.
	Degrees of Freedom	504	504	504	504	504	504	504	504	504	504	504	504	504	504	504	504	504	504	504	504	504	504	0

## Sheet: Supplementary table 3
Partial correlations between the ratio of within- to inter-network RSFC of networks and cognitive performances within the whole sample (n = 532), corrected for age, sex and education
		VN ratio	SMN ratio	DAN ratio	SAN ratio	LIM ratio	FPN ratio	DMN ratio	AKT	CBT (Forward)	CBT (Backward)	ZNS (Forward)	ZNS (Backward)	TMTA	TMTBA (switching)	Stroop (Read)	Stroop (Colors)	Stroop (Select)	Stroop (Interfer)	Reasoning	VisualPattern	BEN (errors)	Creative Thinking	Episodic memory	Verbal memory	Vocabulary
VN ratio	Correlation	1000	0.147	0.112	0.177	0.139	0.089	0.107	-0.002	-0.041	-0.006	0.03	0.007	-0.062	-0.043	0.006	0.014	0.017	0.016	0.042	0.005	-0.03	0.012	0.006	0.038	0.027
	Significance (two-tailed)	.	<.001	0.012	<.001	0.002	0.046	0.016	0.962	0.363	0.89	0.5	0.869	0.162	0.332	0.888	0.761	0.71	0.719	0.348	0.91	0.504	0.794	0.891	0.365	0.519
	Degrees of Freedom	0	504	504	504	504	504	504	504	504	504	504	504	504	504	504	504	504	504	504	504	504	504	504	556	556
SMN ratio	Correlation	0.147	1000	0.257	0.273	0.068	0.466	0.468	-0.007	0.014	-0.003	0.063	0.076	0.025	-0.032	-0.077	0.018	-0.027	-0.008	0.074	0.024	-0.068	-0.037	-0.004	0.016	0.053
	Significance (two-tailed)	<.001	.	<.001	<.001	0.124	<.001	<.001	0.879	0.759	0.953	0.158	0.089	0.578	0.473	0.082	0.691	0.544	0.853	0.094	0.589	0.126	0.404	0.935	0.708	0.208
	Degrees of Freedom	504	0	504	504	504	504	504	504	504	504	504	504	504	504	504	504	504	504	504	504	504	504	504	556	556
DAN ratio	Correlation	0.112	0.257	1000	0.284	0.049	0.149	0.416	0.018	0.019	-0.01	0.015	0.031	-0.073	0.006	-0.053	-0.004	0.005	0.019	0.11	-0.048	0.007	-0.025	0.064	0.056	0.056
	Significance (two-tailed)	0.012	<.001	.	<.001	0.274	<.001	<.001	0.684	0.664	0.814	0.743	0.481	0.101	0.893	0.234	0.923	0.913	0.664	0.014	0.281	0.875	0.569	0.149	0.186	0.183
	Degrees of Freedom	504	504	0	504	504	504	504	504	504	504	504	504	504	504	504	504	504	504	504	504	504	504	504	556	556
SAN ratio	Correlation	0.177	0.273	0.284	1000	0.003	0.19	0.473	-0.015	-0.084	-0.027	-0.012	0.021	-0.009	-0.021	-0.046	-0.024	-0.001	0.011	-0.023	-0.063	-0.019	-0.019	0.031	0.017	0.051
	Significance (two-tailed)	<.001	<.001	<.001	.	0.941	<.001	<.001	0.735	0.059	0.548	0.78	0.639	0.847	0.636	0.306	0.587	0.982	0.803	0.61	0.158	0.673	0.675	0.487	0.695	0.226
	Degrees of Freedom	504	504	504	0	504	504	504	504	504	504	504	504	504	504	504	504	504	504	504	504	504	504	504	556	556
LIM ratio	Correlation	0.139	0.068	0.049	0.003	1000	0.036	-0.013	0.047	0.053	0.015	0.043	0.075	-0.026	-0.046	-0.029	-0.013	0.001	0.009	0.056	0.008	0.004	0.029	-0.047	-0.017	-0.023
	Significance (two-tailed)	0.002	0.124	0.274	0.941	.	0.425	0.777	0.294	0.237	0.732	0.331	0.091	0.555	0.305	0.521	0.772	0.978	0.841	0.205	0.863	0.926	0.514	0.287	0.694	0.594
	Degrees of Freedom	504	504	504	504	0	504	504	504	504	504	504	504	504	504	504	504	504	504	504	504	504	504	504	556	556
FPN ratio	Correlation	0.089	0.466	0.149	0.19	0.036	1000	0.29	-0.085	-0.02	0.003	-0.017	0.093	0.035	-0.032	-0.06	0	0.001	0.017	0.059	0.011	-0.041	-0.007	0.017	0.077	0.03
	Significance (two-tailed)	0.046	<.001	<.001	<.001	0.425	.	<.001	0.057	0.659	0.947	0.711	0.037	0.429	0.468	0.181	0.997	0.982	0.703	0.188	0.804	0.362	0.876	0.708	0.07	0.486
	Degrees of Freedom	504	504	504	504	504	0	504	504	504	504	504	504	504	504	504	504	504	504	504	504	504	504	504	556	556
DMN ratio	Correlation	0.107	0.468	0.416	0.473	-0.013	0.29	1000	0.032	0.027	0.069	0.034	0.051	0.052	-0.042	-0.119	-0.054	-0.057	-0.029	0.074	-0.022	-0.055	-0.079	0.05	0.057	0.049
	Significance (two-tailed)	0.016	<.001	<.001	<.001	0.777	<.001	.	0.467	0.546	0.124	0.442	0.248	0.242	0.348	0.007	0.228	0.204	0.519	0.095	0.626	0.218	0.076	0.259	0.182	0.251
	Degrees of Freedom	504	504	504	504	504	504	0	504	504	504	504	504	504	504	504	504	504	504	504	504	504	504	504	556	556
AKT	Correlation	-0.002	-0.007	0.018	-0.015	0.047	-0.085	0.032	1000	-0.134	-0.127	-0.099	-0.161	0.298	0.206	0.327	0.333	0.276	0.208	-0.266	-0.205	0.257	0.014	-0.154	-0.104	-0.143
	Significance (two-tailed)	0.962	0.879	0.684	0.735	0.294	0.057	0.467	.	0.003	0.004	0.025	<.001	<.001	<.001	<.001	<.001	<.001	<.001	<.001	<.001	<.001	0.76	<.001	0.014	0.001
	Degrees of Freedom	504	504	504	504	504	504	504	0	504	504	504	504	504	504	504	504	504	504	504	504	504	504	504	556	556
CBT (Forward)	Correlation	-0.041	0.014	0.019	-0.084	0.053	-0.02	0.027	-0.134	1000	0.235	0.037	0.122	-0.129	-0.023	-0.059	-0.116	-0.11	-0.102	0.144	0.269	-0.151	-0.086	-0.064	0.03	-0.067
	Significance (two-tailed)	0.363	0.759	0.664	0.059	0.237	0.659	0.546	0.003	.	<.001	0.402	0.006	0.004	0.607	0.183	0.009	0.013	0.021	0.001	<.001	<.001	0.052	0.151	0.483	0.113
	Degrees of Freedom	504	504	504	504	504	504	504	504	0	504	504	504	504	504	504	504	504	504	504	504	504	504	504	556	556
CBT (Backward)	Correlation	-0.006	-0.003	-0.01	-0.027	0.015	0.003	0.069	-0.127	0.235	1000	0.064	0.141	-0.237	-0.165	-0.167	-0.159	-0.25	-0.222	0.275	0.274	-0.32	-0.145	0.081	0.116	0.049
	Significance (two-tailed)	0.89	0.953	0.814	0.548	0.732	0.947	0.124	0.004	<.001	.	0.148	0.001	<.001	<.001	<.001	<.001	<.001	<.001	<.001	<.001	<.001	0.001	0.067	0.006	0.252
	Degrees of Freedom	504	504	504	504	504	504	504	504	504	0	504	504	504	504	504	504	504	504	504	504	504	504	504	556	556
ZNS (Forward)	Correlation	0.03	0.063	0.015	-0.012	0.043	-0.017	0.034	-0.099	0.037	0.064	1000	0.278	-0.118	-0.12	-0.219	-0.243	-0.203	-0.158	0.23	0.15	-0.163	-0.057	0.155	0.043	0.156
	Significance (two-tailed)	0.5	0.158	0.743	0.78	0.331	0.711	0.442	0.025	0.402	0.148	.	<.001	0.008	0.007	<.001	<.001	<.001	<.001	<.001	<.001	<.001	0.2	<.001	0.313	0
	Degrees of Freedom	504	504	504	504	504	504	504	504	504	504	0	504	504	504	504	504	504	504	504	504	504	504	504	556	556
ZNS (Backward)	Correlation	0.007	0.076	0.031	0.021	0.075	0.093	0.051	-0.161	0.122	0.141	0.278	1000	-0.121	-0.151	-0.227	-0.219	-0.213	-0.168	0.288	0.225	-0.234	-0.118	0.238	0.148	0.248
	Significance (two-tailed)	0.869	0.089	0.481	0.639	0.091	0.037	0.248	<.001	0.006	0.001	<.001	.	0.006	<.001	<.001	<.001	<.001	<.001	<.001	<.001	<.001	0.008	<.001	0	0
	Degrees of Freedom	504	504	504	504	504	504	504	504	504	504	504	0	504	504	504	504	504	504	504	504	504	504	504	556	556
TMTA	Correlation	-0.062	0.025	-0.073	-0.009	-0.026	0.035	0.052	0.298	-0.129	-0.237	-0.118	-0.121	1000	0.129	0.264	0.268	0.245	0.192	-0.245	-0.278	0.264	0.13	-0.146	-0.131	-0.154
	Significance (two-tailed)	0.162	0.578	0.101	0.847	0.555	0.429	0.242	<.001	0.004	<.001	0.008	0.006	.	0.004	<.001	<.001	<.001	<.001	<.001	<.001	<.001	0.003	<.001	0.002	0
	Degrees of Freedom	504	504	504	504	504	504	504	504	504	504	504	504	0	504	504	504	504	504	504	504	504	504	504	556	556
TMTBA (switching)	Correlation	-0.043	-0.032	0.006	-0.021	-0.046	-0.032	-0.042	0.206	-0.023	-0.165	-0.12	-0.151	0.129	1000	0.249	0.195	0.317	0.272	-0.213	-0.15	0.25	0.094	-0.326	-0.122	-0.28
	Significance (two-tailed)	0.332	0.473	0.893	0.636	0.305	0.468	0.348	<.001	0.607	<.001	0.007	<.001	0.004	.	<.001	<.001	<.001	<.001	<.001	<.001	<.001	0.035	<.001	0.004	0
	Degrees of Freedom	504	504	504	504	504	504	504	504	504	504	504	504	504	0	504	504	504	504	504	504	504	504	504	556	556
Stroop (Read)	Correlation	0.006	-0.077	-0.053	-0.046	-0.029	-0.06	-0.119	0.327	-0.059	-0.167	-0.219	-0.227	0.264	0.249	1000	0.646	0.375	0.134	-0.19	-0.087	0.174	0	-0.309	-0.128	-0.299
	Significance (two-tailed)	0.888	0.082	0.234	0.306	0.521	0.181	0.007	<.001	0.183	<.001	<.001	<.001	<.001	<.001	.	<.001	<.001	0.002	<.001	0.049	<.001	0.996	<.001	0.002	0
	Degrees of Freedom	504	504	504	504	504	504	504	504	504	504	504	504	504	504	0	504	504	504	504	504	504	504	504	556	556
Stroop (Colors)	Correlation	0.014	0.018	-0.004	-0.024	-0.013	0	-0.054	0.333	-0.116	-0.159	-0.243	-0.219	0.268	0.195	0.646	1000	0.511	0.374	-0.203	-0.155	0.236	-0.012	-0.213	-0.142	-0.213
	Significance (two-tailed)	0.761	0.691	0.923	0.587	0.772	0.997	0.228	<.001	0.009	<.001	<.001	<.001	<.001	<.001	<.001	.	<.001	<.001	<.001	<.001	<.001	0.78	<.001	0.001	0
	Degrees of Freedom	504	504	504	504	504	504	504	504	504	504	504	504	504	504	504	0	504	504	504	504	504	504	504	556	556
Stroop (Select)	Correlation	0.017	-0.027	0.005	-0.001	0.001	0.001	-0.057	0.276	-0.11	-0.25	-0.203	-0.213	0.245	0.317	0.375	0.511	1000	0.969	-0.258	-0.231	0.329	0.066	-0.197	-0.185	-0.208
	Significance (two-tailed)	0.71	0.544	0.913	0.982	0.978	0.982	0.204	<.001	0.013	<.001	<.001	<.001	<.001	<.001	<.001	<.001	.	<.001	<.001	<.001	<.001	0.141	<.001	0	0
	Degrees of Freedom	504	504	504	504	504	504	504	504	504	504	504	504	504	504	504	504	0	504	504	504	504	504	504	556	556
Stroop (ratiofer)	Correlation	0.016	-0.008	0.019	0.011	0.009	0.017	-0.029	0.208	-0.102	-0.222	-0.158	-0.168	0.192	0.272	0.134	0.374	0.969	1000	-0.225	-0.224	0.306	0.07	-0.128	-0.164	-0.143
	Significance (two-tailed)	0.719	0.853	0.664	0.803	0.841	0.703	0.519	<.001	0.021	<.001	<.001	<.001	<.001	<.001	0.002	<.001	<.001	.	<.001	<.001	<.001	0.115	0.004	0	0.001
	Degrees of Freedom	504	504	504	504	504	504	504	504	504	504	504	504	504	504	504	504	504	0	504	504	504	504	504	556	556
Reasoning	Correlation	0.042	0.074	0.11	-0.023	0.056	0.059	0.074	-0.266	0.144	0.275	0.23	0.288	-0.245	-0.213	-0.19	-0.203	-0.258	-0.225	1000	0.395	-0.424	-0.15	0.321	0.158	0.284
	Significance (two-tailed)	0.348	0.094	0.014	0.61	0.205	0.188	0.095	<.001	0.001	<.001	<.001	<.001	<.001	<.001	<.001	<.001	<.001	<.001	.	<.001	<.001	<.001	<.001	0	0
	Degrees of Freedom	504	504	504	504	504	504	504	504	504	504	504	504	504	504	504	504	504	504	0	504	504	504	504	556	556
VisualPattern	Correlation	0.005	0.024	-0.048	-0.063	0.008	0.011	-0.022	-0.205	0.269	0.274	0.15	0.225	-0.278	-0.15	-0.087	-0.155	-0.231	-0.224	0.395	1000	-0.444	-0.113	0.164	0.092	0.148
	Significance (two-tailed)	0.91	0.589	0.281	0.158	0.863	0.804	0.626	<.001	<.001	<.001	<.001	<.001	<.001	<.001	0.049	<.001	<.001	<.001	<.001	.	<.001	0.011	<.001	0.029	0
	Degrees of Freedom	504	504	504	504	504	504	504	504	504	504	504	504	504	504	504	504	504	504	504	0	504	504	504	556	556
BEN (errors)	Correlation	-0.03	-0.068	0.007	-0.019	0.004	-0.041	-0.055	0.257	-0.151	-0.32	-0.163	-0.234	0.264	0.25	0.174	0.236	0.329	0.306	-0.424	-0.444	1000	0.184	-0.322	-0.28	-0.307
	Significance (two-tailed)	0.504	0.126	0.875	0.673	0.926	0.362	0.218	<.001	<.001	<.001	<.001	<.001	<.001	<.001	<.001	<.001	<.001	<.001	<.001	<.001	.	<.001	<.001	0	0
	Degrees of Freedom	504	504	504	504	504	504	504	504	504	504	504	504	504	504	504	504	504	504	504	504	0	504	504	556	556
Creative Thinking	Correlation	0.012	-0.037	-0.025	-0.019	0.029	-0.007	-0.079	0.014	-0.086	-0.145	-0.057	-0.118	0.13	0.094	0	-0.012	0.066	0.07	-0.15	-0.113	0.184	1000	-0.144	-0.086	-0.112
	Significance (two-tailed)	0.794	0.404	0.569	0.675	0.514	0.876	0.076	0.76	0.052	0.001	0.2	0.008	0.003	0.035	0.996	0.78	0.141	0.115	<.001	0.011	<.001	.	0.001	0.042	0.008
	Degrees of Freedom	504	504	504	504	504	504	504	504	504	504	504	504	504	504	504	504	504	504	504	504	504	0	504	556	556
Episodic memory	Correlation	0.006	-0.004	0.064	0.031	-0.047	0.017	0.05	-0.154	-0.064	0.081	0.155	0.238	-0.146	-0.326	-0.309	-0.213	-0.197	-0.128	0.321	0.164	-0.322	-0.144	1000	0.378	0.217
	Significance (two-tailed)	0.891	0.935	0.149	0.487	0.287	0.708	0.259	<.001	0.151	0.067	<.001	<.001	<.001	<.001	<.001	<.001	<.001	0.004	<.001	<.001	<.001	0.001	.	0	0
	Degrees of Freedom	504	504	504	504	504	504	504	504	504	504	504	504	504	504	504	504	504	504	504	504	504	504	0	556	556
Verbal memory	Correlation	0.038	0.016	0.056	0.017	-0.017	0.077	0.057	-0.104	0.03	0.116	0.043	0.148	-0.131	-0.122	-0.128	-0.142	-0.185	-0.164	0.158	0.092	-0.28	-0.086	0.378	1000	0.182
	Significance (two-tailed)	0.365	0.708	0.186	0.695	0.694	0.07	0.182	0.014	0.483	0.006	0.313	0	0.002	0.004	0.002	0.001	0	0	0	0.029	0	0.042	0	.	0
	Degrees of Freedom	556	556	556	556	556	556	556	556	556	556	556	556	556	556	556	556	556	556	556	556	556	556	556	0	556
Vocabulary	Correlation	0.027	0.053	0.056	0.051	-0.023	0.03	0.049	-0.143	-0.067	0.049	0.156	0.248	-0.154	-0.28	-0.299	-0.213	-0.208	-0.143	0.284	0.148	-0.307	-0.112	0.217	0.182	1000
	Significance (two-tailed)	0.519	0.208	0.183	0.226	0.594	0.486	0.251	0.001	0.113	0.252	0	0	0	0	0	0	0	0.001	0	0	0	0.008	0	0	.
	Degrees of Freedom	556	556	556	556	556	556	556	556	556	556	556	556	556	556	556	556	556	556	556	556	556	556	556	556	0

## Sheet: Supplementary table 4
Partial correlations between within-network RSFC of networks and cognitive performances within PRESENT shift workers (n = 13), corrected for age, sex and education
		VN within	SMN within	DAN within	SAN within	LIM within	FPN within	DMN within	AKT	CBT (Forward)	CBT (Backward)	ZNS (Forward)	ZNS (Backward)	TMTA	TMTBA (switching)	Stroop (Read)	Stroop (Colors)	Stroop (Select)	Stroop (Interfer)	Reasoning	VisualPattern	BEN (errors)	Creative Thinking	Vocabulary
VN within	Correlation	1000	0.356	-0.048	-0.049	-0.3	0.688	-0.46	0.182	-0.368	0.236	0.459	-0.333	0.061	0.48	-0.074	-0.157	0.232	0.262	-0.203	-0.452	0.641	-0.121	-0.247
	Significance (two-tailed)	.	0.387	0.91	0.909	0.471	0.059	0.251	0.665	0.37	0.574	0.252	0.42	0.886	0.229	0.862	0.711	0.58	0.531	0.63	0.261	0.087	0.775	0.555
	Degrees of Freedom	0	6	6	6	6	6	6	6	6	6	6	6	6	6	6	6	6	6	6	6	6	6	6
SMN within	Correlation	0.356	1000	0.677	0.603	-0.491	0.708	0.458	0.113	0.208	-0.062	0.171	-0.184	0.445	0.69	0.124	0.561	0.835	0.627	0.516	-0.734	0.825	0.605	-0.774
	Significance (two-tailed)	0.387	.	0.065	0.114	0.217	0.049	0.254	0.79	0.622	0.885	0.685	0.663	0.269	0.058	0.769	0.148	0.01	0.096	0.19	0.038	0.012	0.112	0.024
	Degrees of Freedom	6	0	6	6	6	6	6	6	6	6	6	6	6	6	6	6	6	6	6	6	6	6	6
DAN within	Correlation	-0.048	0.677	1000	0.446	-0.064	0.595	0.693	0.548	0.345	-0.723	0.013	-0.247	0.359	0.293	0.289	0.577	0.311	0.038	0.103	-0.658	0.538	0.897	-0.633
	Significance (two-tailed)	0.91	0.065	.	0.268	0.879	0.12	0.057	0.16	0.403	0.043	0.975	0.555	0.382	0.481	0.488	0.134	0.453	0.929	0.808	0.076	0.169	0.002	0.092
	Degrees of Freedom	6	6	0	6	6	6	6	6	6	6	6	6	6	6	6	6	6	6	6	6	6	6	6
SAN within	Correlation	-0.049	0.603	0.446	1000	0.266	0.314	0.766	-0.094	0.261	-0.007	-0.045	0.167	0.682	0.479	0.274	0.513	0.511	0.224	0.622	-0.036	0.315	0.625	-0.69
	Significance (two-tailed)	0.909	0.114	0.268	.	0.525	0.448	0.027	0.824	0.532	0.986	0.915	0.693	0.063	0.23	0.512	0.194	0.195	0.593	0.099	0.933	0.447	0.098	0.058
	Degrees of Freedom	6	6	6	0	6	6	6	6	6	6	6	6	6	6	6	6	6	6	6	6	6	6	6
LIM within	Correlation	-0.3	-0.491	-0.064	0.266	1000	-0.233	0.236	0.216	-0.065	-0.226	-0.283	0.014	0.21	-0.337	0.459	0.021	-0.499	-0.805	-0.235	0.532	-0.42	0.213	0.005
	Significance (two-tailed)	0.471	0.217	0.879	0.525	.	0.578	0.574	0.607	0.878	0.59	0.497	0.974	0.617	0.414	0.253	0.961	0.208	0.016	0.575	0.175	0.3	0.613	0.991
	Degrees of Freedom	6	6	6	6	0	6	6	6	6	6	6	6	6	6	6	6	6	6	6	6	6	6	6
FPN within	Correlation	0.688	0.708	0.595	0.314	-0.233	1000	0.132	0.606	-0.306	-0.354	0.364	-0.371	0.537	0.75	0.263	0.447	0.454	0.183	0.007	-0.805	0.899	0.537	-0.512
	Significance (two-tailed)	0.059	0.049	0.12	0.448	0.578	.	0.755	0.111	0.462	0.39	0.376	0.366	0.17	0.032	0.529	0.267	0.259	0.664	0.988	0.016	0.002	0.17	0.194
	Degrees of Freedom	6	6	6	6	6	0	6	6	6	6	6	6	6	6	6	6	6	6	6	6	6	6	6
DMN within	Correlation	-0.46	0.458	0.693	0.766	0.236	0.132	1000	0.115	0.414	-0.389	0.047	0.063	0.389	0.269	0.159	0.445	0.277	0.113	0.335	-0.075	0.036	0.794	-0.429
	Significance (two-tailed)	0.251	0.254	0.057	0.027	0.574	0.755	.	0.787	0.308	0.341	0.911	0.882	0.341	0.519	0.708	0.27	0.507	0.79	0.417	0.86	0.933	0.019	0.289
	Degrees of Freedom	6	6	6	6	6	6	0	6	6	6	6	6	6	6	6	6	6	6	6	6	6	6	6
AKT	Correlation	0.182	0.113	0.548	-0.094	0.216	0.606	0.115	1000	-0.467	-0.7	0.165	-0.659	0.251	0.26	0.578	0.411	-0.038	-0.5	-0.501	-0.61	0.398	0.603	-0.092
	Significance (two-tailed)	0.665	0.79	0.16	0.824	0.607	0.111	0.787	.	0.244	0.053	0.696	0.076	0.548	0.533	0.133	0.311	0.928	0.207	0.206	0.108	0.328	0.113	0.829
	Degrees of Freedom	6	6	6	6	6	6	6	0	6	6	6	6	6	6	6	6	6	6	6	6	6	6	6
CBT (Forward)	Correlation	-0.368	0.208	0.345	0.261	-0.065	-0.306	0.414	-0.467	1000	-0.106	-0.35	0.407	-0.226	-0.464	-0.322	-0.098	-0.059	0.208	0.314	0.178	-0.163	0.141	-0.419
	Significance (two-tailed)	0.37	0.622	0.403	0.532	0.878	0.462	0.308	0.244	.	0.802	0.395	0.317	0.59	0.247	0.437	0.818	0.889	0.621	0.449	0.672	0.7	0.74	0.301
	Degrees of Freedom	6	6	6	6	6	6	6	6	0	6	6	6	6	6	6	6	6	6	6	6	6	6	6
CBT (Backward)	Correlation	0.236	-0.062	-0.723	-0.007	-0.226	-0.354	-0.389	-0.7	-0.106	1000	0.111	0.04	-0.281	0.063	-0.243	-0.351	0.308	0.465	0.26	0.338	-0.163	-0.586	0.105
	Significance (two-tailed)	0.574	0.885	0.043	0.986	0.59	0.39	0.341	0.053	0.802	.	0.793	0.925	0.501	0.883	0.561	0.393	0.457	0.246	0.534	0.412	0.7	0.127	0.805
	Degrees of Freedom	6	6	6	6	6	6	6	6	6	0	6	6	6	6	6	6	6	6	6	6	6	6	6
ZNS (Forward)	Correlation	0.459	0.171	0.013	-0.045	-0.283	0.364	0.047	0.165	-0.35	0.111	1000	-0.311	-0.228	0.565	-0.471	-0.421	0.054	0.428	-0.443	-0.199	0.073	-0.001	0.294
	Significance (two-tailed)	0.252	0.685	0.975	0.915	0.497	0.376	0.911	0.696	0.395	0.793	.	0.453	0.587	0.144	0.238	0.299	0.898	0.29	0.272	0.637	0.863	0.998	0.48
	Degrees of Freedom	6	6	6	6	6	6	6	6	6	6	0	6	6	6	6	6	6	6	6	6	6	6	6
ZNS (Backward)	Correlation	-0.333	-0.184	-0.247	0.167	0.014	-0.371	0.063	-0.659	0.407	0.04	-0.311	1000	0.212	-0.228	-0.487	-0.162	-0.263	0.164	0.499	0.58	-0.315	-0.393	0.145
	Significance (two-tailed)	0.42	0.663	0.555	0.693	0.974	0.366	0.882	0.076	0.317	0.925	0.453	.	0.614	0.588	0.221	0.701	0.53	0.698	0.208	0.132	0.447	0.335	0.731
	Degrees of Freedom	6	6	6	6	6	6	6	6	6	6	6	0	6	6	6	6	6	6	6	6	6	6	6
TMTA	Correlation	0.061	0.445	0.359	0.682	0.21	0.537	0.389	0.251	-0.226	-0.281	-0.228	0.212	1000	0.57	0.517	0.773	0.421	-0.05	0.58	-0.241	0.541	0.493	-0.468
	Significance (two-tailed)	0.886	0.269	0.382	0.063	0.617	0.17	0.341	0.548	0.59	0.501	0.587	0.614	.	0.14	0.189	0.024	0.298	0.906	0.132	0.565	0.166	0.214	0.242
	Degrees of Freedom	6	6	6	6	6	6	6	6	6	6	6	6	0	6	6	6	6	6	6	6	6	6	6
TMTBA (switching)	Correlation	0.48	0.69	0.293	0.479	-0.337	0.75	0.269	0.26	-0.464	0.063	0.565	-0.228	0.57	1000	0.104	0.416	0.697	0.523	0.278	-0.559	0.667	0.384	-0.262
	Significance (two-tailed)	0.229	0.058	0.481	0.23	0.414	0.032	0.519	0.533	0.247	0.883	0.144	0.588	0.14	.	0.806	0.305	0.055	0.183	0.506	0.15	0.071	0.348	0.531
	Degrees of Freedom	6	6	6	6	6	6	6	6	6	6	6	6	6	0	6	6	6	6	6	6	6	6	6
Stroop (Read)	Correlation	-0.074	0.124	0.289	0.274	0.459	0.263	0.159	0.578	-0.322	-0.243	-0.471	-0.487	0.517	0.104	1000	0.759	0.292	-0.553	0.113	-0.316	0.342	0.563	-0.43
	Significance (two-tailed)	0.862	0.769	0.488	0.512	0.253	0.529	0.708	0.133	0.437	0.561	0.238	0.221	0.189	0.806	.	0.029	0.483	0.155	0.789	0.446	0.407	0.146	0.287
	Degrees of Freedom	6	6	6	6	6	6	6	6	6	6	6	6	6	6	0	6	6	6	6	6	6	6	6
Stroop (Colors)	Correlation	-0.157	0.561	0.577	0.513	0.021	0.447	0.445	0.411	-0.098	-0.351	-0.421	-0.162	0.773	0.416	0.759	1000	0.631	-0.063	0.563	-0.542	0.598	0.701	-0.587
	Significance (two-tailed)	0.711	0.148	0.134	0.194	0.961	0.267	0.27	0.311	0.818	0.393	0.299	0.701	0.024	0.305	0.029	.	0.093	0.882	0.146	0.165	0.117	0.053	0.126
	Degrees of Freedom	6	6	6	6	6	6	6	6	6	6	6	6	6	6	6	0	6	6	6	6	6	6	6
Stroop (Select)	Correlation	0.232	0.835	0.311	0.511	-0.499	0.454	0.277	-0.038	-0.059	0.308	0.054	-0.263	0.421	0.697	0.292	0.631	1000	0.636	0.652	-0.598	0.684	0.397	-0.59
	Significance (two-tailed)	0.58	0.01	0.453	0.195	0.208	0.259	0.507	0.928	0.889	0.457	0.898	0.53	0.298	0.055	0.483	0.093	.	0.09	0.08	0.117	0.061	0.33	0.124
	Degrees of Freedom	6	6	6	6	6	6	6	6	6	6	6	6	6	6	6	6	0	6	6	6	6	6	6
Stroop (Interfer)	Correlation	0.262	0.627	0.038	0.224	-0.805	0.183	0.113	-0.5	0.208	0.465	0.428	0.164	-0.05	0.523	-0.553	-0.063	0.636	1000	0.476	-0.266	0.32	-0.108	-0.166
	Significance (two-tailed)	0.531	0.096	0.929	0.593	0.016	0.664	0.79	0.207	0.621	0.246	0.29	0.698	0.906	0.183	0.155	0.882	0.09	.	0.233	0.524	0.44	0.799	0.694
	Degrees of Freedom	6	6	6	6	6	6	6	6	6	6	6	6	6	6	6	6	6	0	6	6	6	6	6
Reasoning	Correlation	-0.203	0.516	0.103	0.622	-0.235	0.007	0.335	-0.501	0.314	0.26	-0.443	0.499	0.58	0.278	0.113	0.563	0.652	0.476	1000	-0.018	0.301	0.132	-0.499
	Significance (two-tailed)	0.63	0.19	0.808	0.099	0.575	0.988	0.417	0.206	0.449	0.534	0.272	0.208	0.132	0.506	0.789	0.146	0.08	0.233	.	0.966	0.468	0.755	0.208
	Degrees of Freedom	6	6	6	6	6	6	6	6	6	6	6	6	6	6	6	6	6	6	0	6	6	6	6
VisualPattern	Correlation	-0.452	-0.734	-0.658	-0.036	0.532	-0.805	-0.075	-0.61	0.178	0.338	-0.199	0.58	-0.241	-0.559	-0.316	-0.542	-0.598	-0.266	-0.018	1000	-0.862	-0.54	0.47
	Significance (two-tailed)	0.261	0.038	0.076	0.933	0.175	0.016	0.86	0.108	0.672	0.412	0.637	0.132	0.565	0.15	0.446	0.165	0.117	0.524	0.966	.	0.006	0.167	0.24
	Degrees of Freedom	6	6	6	6	6	6	6	6	6	6	6	6	6	6	6	6	6	6	6	0	6	6	6
BEN (errors)	Correlation	0.641	0.825	0.538	0.315	-0.42	0.899	0.036	0.398	-0.163	-0.163	0.073	-0.315	0.541	0.667	0.342	0.598	0.684	0.32	0.301	-0.862	1000	0.457	-0.682
	Significance (two-tailed)	0.087	0.012	0.169	0.447	0.3	0.002	0.933	0.328	0.7	0.7	0.863	0.447	0.166	0.071	0.407	0.117	0.061	0.44	0.468	0.006	.	0.255	0.063
	Degrees of Freedom	6	6	6	6	6	6	6	6	6	6	6	6	6	6	6	6	6	6	6	6	0	6	6
Creative Thinking	Correlation	-0.121	0.605	0.897	0.625	0.213	0.537	0.794	0.603	0.141	-0.586	-0.001	-0.393	0.493	0.384	0.563	0.701	0.397	-0.108	0.132	-0.54	0.457	1000	-0.641
	Significance (two-tailed)	0.775	0.112	0.002	0.098	0.613	0.17	0.019	0.113	0.74	0.127	0.998	0.335	0.214	0.348	0.146	0.053	0.33	0.799	0.755	0.167	0.255	.	0.087
	Degrees of Freedom	6	6	6	6	6	6	6	6	6	6	6	6	6	6	6	6	6	6	6	6	6	0	6
Vocabulary	Correlation	-0.247	-0.774	-0.633	-0.69	0.005	-0.512	-0.429	-0.092	-0.419	0.105	0.294	0.145	-0.468	-0.262	-0.43	-0.587	-0.59	-0.166	-0.499	0.47	-0.682	-0.641	1000
	Significance (two-tailed)	0.555	0.024	0.092	0.058	0.991	0.194	0.289	0.829	0.301	0.805	0.48	0.731	0.242	0.531	0.287	0.126	0.124	0.694	0.208	0.24	0.063	0.087	.
	Degrees of Freedom	6	6	6	6	6	6	6	6	6	6	6	6	6	6	6	6	6	6	6	6	6	6	0

## Sheet: Supplementary table 5
Partial correlations between inter-network RSFC of networks and cognitive performances within PRESENT shift workers (n = 13), corrected for age, sex and education
		VN inter	SMN inter	DAN inter	SAN inter	LIM inter	FPN inter	DMN inter	AKT	CBT (Forward)	CBT (Backward)	ZNS (Forward)	ZNS (Backward)	TMTA	TMTBA (switching)	Stroop (Read)	Stroop (Colors)	Stroop (Select)	Stroop (Interfer)	Reasoning	VisualPattern	BEN (errors)	Creative Thinking	Vocabulary
VN inter	Correlation	1000	0.955	0.551	0.758	0.703	0.533	0.681	0.849	-0.44	-0.727	-0.011	-0.362	0.17	0.059	0.359	0.285	-0.223	-0.484	-0.469	-0.552	0.36	0.241	0.118
	Significance (two-tailed)	.	0	0.157	0.029	0.052	0.174	0.063	0.008	0.275	0.041	0.98	0.378	0.688	0.889	0.382	0.494	0.596	0.224	0.242	0.156	0.381	0.566	0.782
	Degrees of Freedom	0	6	6	6	6	6	6	6	6	6	6	6	6	6	6	6	6	6	6	6	6	6	6
SMN inter	Correlation	0.955	1000	0.634	0.802	0.756	0.667	0.699	0.877	-0.495	-0.586	0.055	-0.591	-0.003	0.022	0.414	0.197	-0.197	-0.506	-0.606	-0.577	0.339	0.214	0.115
	Significance (two-tailed)	0	.	0.091	0.017	0.03	0.071	0.054	0.004	0.212	0.127	0.897	0.123	0.994	0.959	0.307	0.639	0.641	0.201	0.111	0.134	0.412	0.61	0.786
	Degrees of Freedom	6	0	6	6	6	6	6	6	6	6	6	6	6	6	6	6	6	6	6	6	6	6	6
DAN inter	Correlation	0.551	0.634	1000	0.945	0.687	0.851	0.279	0.698	0.047	-0.577	-0.104	-0.676	-0.161	-0.123	0.48	0.391	0.072	-0.324	-0.342	-0.566	0.161	0.61	-0.168
	Significance (two-tailed)	0.157	0.091	.	0	0.06	0.007	0.504	0.054	0.912	0.134	0.807	0.066	0.703	0.773	0.229	0.338	0.865	0.433	0.408	0.144	0.703	0.109	0.691
	Degrees of Freedom	6	6	0	6	6	6	6	6	6	6	6	6	6	6	6	6	6	6	6	6	6	6	6
SAN inter	Correlation	0.758	0.802	0.945	1000	0.746	0.879	0.482	0.752	-0.069	-0.661	-0.194	-0.579	-0.118	-0.183	0.471	0.379	-0.054	-0.428	-0.388	-0.579	0.2	0.455	-0.053
	Significance (two-tailed)	0.029	0.017	0	.	0.034	0.004	0.227	0.031	0.872	0.074	0.645	0.132	0.782	0.664	0.239	0.355	0.898	0.291	0.342	0.132	0.634	0.257	0.901
	Degrees of Freedom	6	6	6	0	6	6	6	6	6	6	6	6	6	6	6	6	6	6	6	6	6	6	6
LIM inter	Correlation	0.703	0.756	0.687	0.746	1000	0.744	0.658	0.669	-0.219	-0.571	0.388	-0.51	-0.437	-0.102	-0.071	-0.185	-0.368	-0.264	-0.783	-0.385	-0.06	0.15	0.408
	Significance (two-tailed)	0.052	0.03	0.06	0.034	.	0.034	0.076	0.07	0.603	0.139	0.343	0.196	0.279	0.811	0.867	0.661	0.369	0.528	0.022	0.347	0.889	0.724	0.316
	Degrees of Freedom	6	6	6	6	0	6	6	6	6	6	6	6	6	6	6	6	6	6	6	6	6	6	6
FPN inter	Correlation	0.533	0.667	0.851	0.879	0.744	1000	0.603	0.479	0.026	-0.316	-0.084	-0.636	-0.523	-0.329	0.199	0.04	-0.065	-0.217	-0.484	-0.497	0.074	0.142	0.061
	Significance (two-tailed)	0.174	0.071	0.007	0.004	0.034	.	0.114	0.23	0.95	0.445	0.843	0.09	0.183	0.426	0.636	0.925	0.879	0.605	0.224	0.211	0.861	0.737	0.887
	Degrees of Freedom	6	6	6	6	6	0	6	6	6	6	6	6	6	6	6	6	6	6	6	6	6	6	6
DMN inter	Correlation	0.681	0.699	0.279	0.482	0.658	0.603	1000	0.368	-0.135	-0.314	0.196	-0.238	-0.352	-0.087	-0.249	-0.248	-0.233	-0.002	-0.511	-0.504	0.323	-0.23	0.177
	Significance (two-tailed)	0.063	0.054	0.504	0.227	0.076	0.114	.	0.37	0.75	0.449	0.641	0.57	0.392	0.837	0.553	0.553	0.579	0.996	0.195	0.203	0.435	0.584	0.674
	Degrees of Freedom	6	6	6	6	6	6	0	6	6	6	6	6	6	6	6	6	6	6	6	6	6	6	6
AKT	Correlation	0.849	0.877	0.698	0.752	0.669	0.479	0.368	1000	-0.467	-0.7	0.165	-0.659	0.251	0.26	0.578	0.411	-0.038	-0.5	-0.501	-0.61	0.398	0.603	-0.092
	Significance (two-tailed)	0.008	0.004	0.054	0.031	0.07	0.23	0.37	.	0.244	0.053	0.696	0.076	0.548	0.533	0.133	0.311	0.928	0.207	0.206	0.108	0.328	0.113	0.829
	Degrees of Freedom	6	6	6	6	6	6	6	0	6	6	6	6	6	6	6	6	6	6	6	6	6	6	6
CBT (Forward)	Correlation	-0.44	-0.495	0.047	-0.069	-0.219	0.026	-0.135	-0.467	1000	-0.106	-0.35	0.407	-0.226	-0.464	-0.322	-0.098	-0.059	0.208	0.314	0.178	-0.163	0.141	-0.419
	Significance (two-tailed)	0.275	0.212	0.912	0.872	0.603	0.95	0.75	0.244	.	0.802	0.395	0.317	0.59	0.247	0.437	0.818	0.889	0.621	0.449	0.672	0.7	0.74	0.301
	Degrees of Freedom	6	6	6	6	6	6	6	6	0	6	6	6	6	6	6	6	6	6	6	6	6	6	6
CBT (Backward)	Correlation	-0.727	-0.586	-0.577	-0.661	-0.571	-0.316	-0.314	-0.7	-0.106	1000	0.111	0.04	-0.281	0.063	-0.243	-0.351	0.308	0.465	0.26	0.338	-0.163	-0.586	0.105
	Significance (two-tailed)	0.041	0.127	0.134	0.074	0.139	0.445	0.449	0.053	0.802	.	0.793	0.925	0.501	0.883	0.561	0.393	0.457	0.246	0.534	0.412	0.7	0.127	0.805
	Degrees of Freedom	6	6	6	6	6	6	6	6	6	0	6	6	6	6	6	6	6	6	6	6	6	6	6
ZNS (Forward)	Correlation	-0.011	0.055	-0.104	-0.194	0.388	-0.084	0.196	0.165	-0.35	0.111	1000	-0.311	-0.228	0.565	-0.471	-0.421	0.054	0.428	-0.443	-0.199	0.073	-0.001	0.294
	Significance (two-tailed)	0.98	0.897	0.807	0.645	0.343	0.843	0.641	0.696	0.395	0.793	.	0.453	0.587	0.144	0.238	0.299	0.898	0.29	0.272	0.637	0.863	0.998	0.48
	Degrees of Freedom	6	6	6	6	6	6	6	6	6	6	0	6	6	6	6	6	6	6	6	6	6	6	6
ZNS (Backward)	Correlation	-0.362	-0.591	-0.676	-0.579	-0.51	-0.636	-0.238	-0.659	0.407	0.04	-0.311	1000	0.212	-0.228	-0.487	-0.162	-0.263	0.164	0.499	0.58	-0.315	-0.393	0.145
	Significance (two-tailed)	0.378	0.123	0.066	0.132	0.196	0.09	0.57	0.076	0.317	0.925	0.453	.	0.614	0.588	0.221	0.701	0.53	0.698	0.208	0.132	0.447	0.335	0.731
	Degrees of Freedom	6	6	6	6	6	6	6	6	6	6	6	0	6	6	6	6	6	6	6	6	6	6	6
TMTA	Correlation	0.17	-0.003	-0.161	-0.118	-0.437	-0.523	-0.352	0.251	-0.226	-0.281	-0.228	0.212	1000	0.57	0.517	0.773	0.421	-0.05	0.58	-0.241	0.541	0.493	-0.468
	Significance (two-tailed)	0.688	0.994	0.703	0.782	0.279	0.183	0.392	0.548	0.59	0.501	0.587	0.614	.	0.14	0.189	0.024	0.298	0.906	0.132	0.565	0.166	0.214	0.242
	Degrees of Freedom	6	6	6	6	6	6	6	6	6	6	6	6	0	6	6	6	6	6	6	6	6	6	6
TMTBA (switching)	Correlation	0.059	0.022	-0.123	-0.183	-0.102	-0.329	-0.087	0.26	-0.464	0.063	0.565	-0.228	0.57	1000	0.104	0.416	0.697	0.523	0.278	-0.559	0.667	0.384	-0.262
	Significance (two-tailed)	0.889	0.959	0.773	0.664	0.811	0.426	0.837	0.533	0.247	0.883	0.144	0.588	0.14	.	0.806	0.305	0.055	0.183	0.506	0.15	0.071	0.348	0.531
	Degrees of Freedom	6	6	6	6	6	6	6	6	6	6	6	6	6	0	6	6	6	6	6	6	6	6	6
Stroop (Read)	Correlation	0.359	0.414	0.48	0.471	-0.071	0.199	-0.249	0.578	-0.322	-0.243	-0.471	-0.487	0.517	0.104	1000	0.759	0.292	-0.553	0.113	-0.316	0.342	0.563	-0.43
	Significance (two-tailed)	0.382	0.307	0.229	0.239	0.867	0.636	0.553	0.133	0.437	0.561	0.238	0.221	0.189	0.806	.	0.029	0.483	0.155	0.789	0.446	0.407	0.146	0.287
	Degrees of Freedom	6	6	6	6	6	6	6	6	6	6	6	6	6	6	0	6	6	6	6	6	6	6	6
Stroop (Colors)	Correlation	0.285	0.197	0.391	0.379	-0.185	0.04	-0.248	0.411	-0.098	-0.351	-0.421	-0.162	0.773	0.416	0.759	1000	0.631	-0.063	0.563	-0.542	0.598	0.701	-0.587
	Significance (two-tailed)	0.494	0.639	0.338	0.355	0.661	0.925	0.553	0.311	0.818	0.393	0.299	0.701	0.024	0.305	0.029	.	0.093	0.882	0.146	0.165	0.117	0.053	0.126
	Degrees of Freedom	6	6	6	6	6	6	6	6	6	6	6	6	6	6	6	0	6	6	6	6	6	6	6
Stroop (Select)	Correlation	-0.223	-0.197	0.072	-0.054	-0.368	-0.065	-0.233	-0.038	-0.059	0.308	0.054	-0.263	0.421	0.697	0.292	0.631	1000	0.636	0.652	-0.598	0.684	0.397	-0.59
	Significance (two-tailed)	0.596	0.641	0.865	0.898	0.369	0.879	0.579	0.928	0.889	0.457	0.898	0.53	0.298	0.055	0.483	0.093	.	0.09	0.08	0.117	0.061	0.33	0.124
	Degrees of Freedom	6	6	6	6	6	6	6	6	6	6	6	6	6	6	6	6	0	6	6	6	6	6	6
Stroop (Interfer)	Correlation	-0.484	-0.506	-0.324	-0.428	-0.264	-0.217	-0.002	-0.5	0.208	0.465	0.428	0.164	-0.05	0.523	-0.553	-0.063	0.636	1000	0.476	-0.266	0.32	-0.108	-0.166
	Significance (two-tailed)	0.224	0.201	0.433	0.291	0.528	0.605	0.996	0.207	0.621	0.246	0.29	0.698	0.906	0.183	0.155	0.882	0.09	.	0.233	0.524	0.44	0.799	0.694
	Degrees of Freedom	6	6	6	6	6	6	6	6	6	6	6	6	6	6	6	6	6	0	6	6	6	6	6
Reasoning	Correlation	-0.469	-0.606	-0.342	-0.388	-0.783	-0.484	-0.511	-0.501	0.314	0.26	-0.443	0.499	0.58	0.278	0.113	0.563	0.652	0.476	1000	-0.018	0.301	0.132	-0.499
	Significance (two-tailed)	0.242	0.111	0.408	0.342	0.022	0.224	0.195	0.206	0.449	0.534	0.272	0.208	0.132	0.506	0.789	0.146	0.08	0.233	.	0.966	0.468	0.755	0.208
	Degrees of Freedom	6	6	6	6	6	6	6	6	6	6	6	6	6	6	6	6	6	6	0	6	6	6	6
VisualPattern	Correlation	-0.552	-0.577	-0.566	-0.579	-0.385	-0.497	-0.504	-0.61	0.178	0.338	-0.199	0.58	-0.241	-0.559	-0.316	-0.542	-0.598	-0.266	-0.018	1000	-0.862	-0.54	0.47
	Significance (two-tailed)	0.156	0.134	0.144	0.132	0.347	0.211	0.203	0.108	0.672	0.412	0.637	0.132	0.565	0.15	0.446	0.165	0.117	0.524	0.966	.	0.006	0.167	0.24
	Degrees of Freedom	6	6	6	6	6	6	6	6	6	6	6	6	6	6	6	6	6	6	6	0	6	6	6
BEN (errors)	Correlation	0.36	0.339	0.161	0.2	-0.06	0.074	0.323	0.398	-0.163	-0.163	0.073	-0.315	0.541	0.667	0.342	0.598	0.684	0.32	0.301	-0.862	1000	0.457	-0.682
	Significance (two-tailed)	0.381	0.412	0.703	0.634	0.889	0.861	0.435	0.328	0.7	0.7	0.863	0.447	0.166	0.071	0.407	0.117	0.061	0.44	0.468	0.006	.	0.255	0.063
	Degrees of Freedom	6	6	6	6	6	6	6	6	6	6	6	6	6	6	6	6	6	6	6	6	0	6	6
Creative Thinking	Correlation	0.241	0.214	0.61	0.455	0.15	0.142	-0.23	0.603	0.141	-0.586	-0.001	-0.393	0.493	0.384	0.563	0.701	0.397	-0.108	0.132	-0.54	0.457	1000	-0.641
	Significance (two-tailed)	0.566	0.61	0.109	0.257	0.724	0.737	0.584	0.113	0.74	0.127	0.998	0.335	0.214	0.348	0.146	0.053	0.33	0.799	0.755	0.167	0.255	.	0.087
	Degrees of Freedom	6	6	6	6	6	6	6	6	6	6	6	6	6	6	6	6	6	6	6	6	6	0	6
Vocabulary	Correlation	0.118	0.115	-0.168	-0.053	0.408	0.061	0.177	-0.092	-0.419	0.105	0.294	0.145	-0.468	-0.262	-0.43	-0.587	-0.59	-0.166	-0.499	0.47	-0.682	-0.641	1000
	Significance (two-tailed)	0.782	0.786	0.691	0.901	0.316	0.887	0.674	0.829	0.301	0.805	0.48	0.731	0.242	0.531	0.287	0.126	0.124	0.694	0.208	0.24	0.063	0.087	.
	Degrees of Freedom	6	6	6	6	6	6	6	6	6	6	6	6	6	6	6	6	6	6	6	6	6	6	0

## Sheet: Supplementary table 6
Partial correlations between the ratio of within- to inter-network RSFC of networks and cognitive performances within PRESENT shift workers (n = 13), corrected for age, sex and education
		VN ratio	SMN ratio	DAN ratio	SAN ratio	LIM ratio	FPN ratio	DMN ratio	AKT	CBT (Forward)	CBT (Backward)	ZNS (Forward)	ZNS (Backward)	TMTA	TMTBA (switching)	Stroop (Read)	Stroop (Colors)	Stroop (Select)	Stroop (Interfer)	Reasoning	VisualPattern	BEN (errors)	Creative Thinking	Vocabulary
VN ratio	Correlation	1000	0.548	0.246	0.63	0.438	0.347	0.216	-0.595	0.083	0.806	0.086	0.101	0.118	0.322	-0.115	-0.08	0.524	0.549	0.493	0.108	0.252	-0.211	-0.417
	Significance (two-tailed)	.	0.16	0.557	0.094	0.278	0.399	0.607	0.12	0.846	0.016	0.839	0.811	0.781	0.436	0.786	0.852	0.183	0.159	0.214	0.798	0.547	0.616	0.303
	Degrees of Freedom	0	6	6	6	6	6	6	6	6	6	6	6	6	6	6	6	6	6	6	6	6	6	6
SMN ratio	Correlation	0.548	1000	0.742	0.561	-0.043	0.469	0.503	-0.264	0.414	0.171	0.123	0.072	0.339	0.568	-0.089	0.404	0.814	0.781	0.692	-0.432	0.57	0.434	-0.701
	Significance (two-tailed)	0.16	.	0.035	0.148	0.92	0.241	0.204	0.528	0.308	0.685	0.771	0.865	0.412	0.142	0.835	0.321	0.014	0.022	0.057	0.285	0.14	0.282	0.053
	Degrees of Freedom	6	0	6	6	6	6	6	6	6	6	6	6	6	6	6	6	6	6	6	6	6	6	6
DAN ratio	Correlation	0.246	0.742	1000	0.547	0.091	0.821	0.434	0.234	0.195	-0.335	0.127	0.032	0.7	0.652	0.181	0.56	0.538	0.323	0.444	-0.526	0.737	0.708	-0.772
	Significance (two-tailed)	0.557	0.035	.	0.16	0.83	0.013	0.283	0.577	0.643	0.417	0.764	0.939	0.053	0.08	0.667	0.149	0.169	0.436	0.27	0.181	0.037	0.05	0.025
	Degrees of Freedom	6	6	0	6	6	6	6	6	6	6	6	6	6	6	6	6	6	6	6	6	6	6	6
SAN ratio	Correlation	0.63	0.561	0.547	1000	0.74	0.564	0.814	-0.412	0.196	0.294	0.037	0.394	0.549	0.403	0.012	0.205	0.363	0.307	0.622	0.304	0.055	0.248	-0.418
	Significance (two-tailed)	0.094	0.148	0.16	.	0.036	0.145	0.014	0.311	0.642	0.479	0.93	0.335	0.159	0.322	0.978	0.626	0.376	0.459	0.1	0.465	0.896	0.554	0.303
	Degrees of Freedom	6	6	6	0	6	6	6	6	6	6	6	6	6	6	6	6	6	6	6	6	6	6	6
LIM ratio	Correlation	0.438	-0.043	0.091	0.74	1000	0.229	0.537	-0.359	0.085	0.269	-0.365	0.41	0.411	-0.126	0.249	0.057	-0.116	-0.302	0.355	0.663	-0.281	-0.025	-0.197
	Significance (two-tailed)	0.278	0.92	0.83	0.036	.	0.586	0.17	0.382	0.841	0.519	0.374	0.312	0.312	0.767	0.552	0.893	0.784	0.467	0.388	0.073	0.5	0.954	0.64
	Degrees of Freedom	6	6	6	6	0	6	6	6	6	6	6	6	6	6	6	6	6	6	6	6	6	6	6
FPN ratio	Correlation	0.347	0.469	0.821	0.564	0.229	1000	0.278	0.305	-0.345	-0.115	0.307	-0.042	0.805	0.847	0.261	0.472	0.489	0.215	0.309	-0.412	0.705	0.459	-0.478
	Significance (two-tailed)	0.399	0.241	0.013	0.145	0.586	.	0.505	0.463	0.403	0.786	0.459	0.921	0.016	0.008	0.533	0.237	0.219	0.609	0.457	0.311	0.051	0.253	0.231
	Degrees of Freedom	6	6	6	6	6	0	6	6	6	6	6	6	6	6	6	6	6	6	6	6	6	6	6
DMN ratio	Correlation	0.216	0.503	0.434	0.814	0.537	0.278	1000	-0.216	0.328	0.009	-0.038	0.229	0.416	0.246	0.142	0.358	0.323	0.167	0.526	0.245	-0.145	0.53	-0.333
	Significance (two-tailed)	0.607	0.204	0.283	0.014	0.17	0.505	.	0.607	0.428	0.983	0.928	0.585	0.305	0.557	0.737	0.384	0.435	0.693	0.18	0.559	0.731	0.176	0.42
	Degrees of Freedom	6	6	6	6	6	6	0	6	6	6	6	6	6	6	6	6	6	6	6	6	6	6	6
AKT	Correlation	-0.595	-0.264	0.234	-0.412	-0.359	0.305	-0.216	1000	-0.467	-0.7	0.165	-0.659	0.251	0.26	0.578	0.411	-0.038	-0.5	-0.501	-0.61	0.398	0.603	-0.092
	Significance (two-tailed)	0.12	0.528	0.577	0.311	0.382	0.463	0.607	.	0.244	0.053	0.696	0.076	0.548	0.533	0.133	0.311	0.928	0.207	0.206	0.108	0.328	0.113	0.829
	Degrees of Freedom	6	6	6	6	6	6	6	0	6	6	6	6	6	6	6	6	6	6	6	6	6	6	6
CBT (Forward)	Correlation	0.083	0.414	0.195	0.196	0.085	-0.345	0.328	-0.467	1000	-0.106	-0.35	0.407	-0.226	-0.464	-0.322	-0.098	-0.059	0.208	0.314	0.178	-0.163	0.141	-0.419
	Significance (two-tailed)	0.846	0.308	0.643	0.642	0.841	0.403	0.428	0.244	.	0.802	0.395	0.317	0.59	0.247	0.437	0.818	0.889	0.621	0.449	0.672	0.7	0.74	0.301
	Degrees of Freedom	6	6	6	6	6	6	6	6	0	6	6	6	6	6	6	6	6	6	6	6	6	6	6
CBT (Backward)	Correlation	0.806	0.171	-0.335	0.294	0.269	-0.115	0.009	-0.7	-0.106	1000	0.111	0.04	-0.281	0.063	-0.243	-0.351	0.308	0.465	0.26	0.338	-0.163	-0.586	0.105
	Significance (two-tailed)	0.016	0.685	0.417	0.479	0.519	0.786	0.983	0.053	0.802	.	0.793	0.925	0.501	0.883	0.561	0.393	0.457	0.246	0.534	0.412	0.7	0.127	0.805
	Degrees of Freedom	6	6	6	6	6	6	6	6	6	0	6	6	6	6	6	6	6	6	6	6	6	6	6
ZNS (Forward)	Correlation	0.086	0.123	0.127	0.037	-0.365	0.307	-0.038	0.165	-0.35	0.111	1000	-0.311	-0.228	0.565	-0.471	-0.421	0.054	0.428	-0.443	-0.199	0.073	-0.001	0.294
	Significance (two-tailed)	0.839	0.771	0.764	0.93	0.374	0.459	0.928	0.696	0.395	0.793	.	0.453	0.587	0.144	0.238	0.299	0.898	0.29	0.272	0.637	0.863	0.998	0.48
	Degrees of Freedom	6	6	6	6	6	6	6	6	6	6	0	6	6	6	6	6	6	6	6	6	6	6	6
ZNS (Backward)	Correlation	0.101	0.072	0.032	0.394	0.41	-0.042	0.229	-0.659	0.407	0.04	-0.311	1000	0.212	-0.228	-0.487	-0.162	-0.263	0.164	0.499	0.58	-0.315	-0.393	0.145
	Significance (two-tailed)	0.811	0.865	0.939	0.335	0.312	0.921	0.585	0.076	0.317	0.925	0.453	.	0.614	0.588	0.221	0.701	0.53	0.698	0.208	0.132	0.447	0.335	0.731
	Degrees of Freedom	6	6	6	6	6	6	6	6	6	6	6	0	6	6	6	6	6	6	6	6	6	6	6
TMTA	Correlation	0.118	0.339	0.7	0.549	0.411	0.805	0.416	0.251	-0.226	-0.281	-0.228	0.212	1000	0.57	0.517	0.773	0.421	-0.05	0.58	-0.241	0.541	0.493	-0.468
	Significance (two-tailed)	0.781	0.412	0.053	0.159	0.312	0.016	0.305	0.548	0.59	0.501	0.587	0.614	.	0.14	0.189	0.024	0.298	0.906	0.132	0.565	0.166	0.214	0.242
	Degrees of Freedom	6	6	6	6	6	6	6	6	6	6	6	6	0	6	6	6	6	6	6	6	6	6	6
TMTBA (switching)	Correlation	0.322	0.568	0.652	0.403	-0.126	0.847	0.246	0.26	-0.464	0.063	0.565	-0.228	0.57	1000	0.104	0.416	0.697	0.523	0.278	-0.559	0.667	0.384	-0.262
	Significance (two-tailed)	0.436	0.142	0.08	0.322	0.767	0.008	0.557	0.533	0.247	0.883	0.144	0.588	0.14	.	0.806	0.305	0.055	0.183	0.506	0.15	0.071	0.348	0.531
	Degrees of Freedom	6	6	6	6	6	6	6	6	6	6	6	6	6	0	6	6	6	6	6	6	6	6	6
Stroop (Read)	Correlation	-0.115	-0.089	0.181	0.012	0.249	0.261	0.142	0.578	-0.322	-0.243	-0.471	-0.487	0.517	0.104	1000	0.759	0.292	-0.553	0.113	-0.316	0.342	0.563	-0.43
	Significance (two-tailed)	0.786	0.835	0.667	0.978	0.552	0.533	0.737	0.133	0.437	0.561	0.238	0.221	0.189	0.806	.	0.029	0.483	0.155	0.789	0.446	0.407	0.146	0.287
	Degrees of Freedom	6	6	6	6	6	6	6	6	6	6	6	6	6	6	0	6	6	6	6	6	6	6	6
Stroop (Colors)	Correlation	-0.08	0.404	0.56	0.205	0.057	0.472	0.358	0.411	-0.098	-0.351	-0.421	-0.162	0.773	0.416	0.759	1000	0.631	-0.063	0.563	-0.542	0.598	0.701	-0.587
	Significance (two-tailed)	0.852	0.321	0.149	0.626	0.893	0.237	0.384	0.311	0.818	0.393	0.299	0.701	0.024	0.305	0.029	.	0.093	0.882	0.146	0.165	0.117	0.053	0.126
	Degrees of Freedom	6	6	6	6	6	6	6	6	6	6	6	6	6	6	6	0	6	6	6	6	6	6	6
Stroop (Select)	Correlation	0.524	0.814	0.538	0.363	-0.116	0.489	0.323	-0.038	-0.059	0.308	0.054	-0.263	0.421	0.697	0.292	0.631	1000	0.636	0.652	-0.598	0.684	0.397	-0.59
	Significance (two-tailed)	0.183	0.014	0.169	0.376	0.784	0.219	0.435	0.928	0.889	0.457	0.898	0.53	0.298	0.055	0.483	0.093	.	0.09	0.08	0.117	0.061	0.33	0.124
	Degrees of Freedom	6	6	6	6	6	6	6	6	6	6	6	6	6	6	6	6	0	6	6	6	6	6	6
Stroop (ratiofer)	Correlation	0.549	0.781	0.323	0.307	-0.302	0.215	0.167	-0.5	0.208	0.465	0.428	0.164	-0.05	0.523	-0.553	-0.063	0.636	1000	0.476	-0.266	0.32	-0.108	-0.166
	Significance (two-tailed)	0.159	0.022	0.436	0.459	0.467	0.609	0.693	0.207	0.621	0.246	0.29	0.698	0.906	0.183	0.155	0.882	0.09	.	0.233	0.524	0.44	0.799	0.694
	Degrees of Freedom	6	6	6	6	6	6	6	6	6	6	6	6	6	6	6	6	6	0	6	6	6	6	6
Reasoning	Correlation	0.493	0.692	0.444	0.622	0.355	0.309	0.526	-0.501	0.314	0.26	-0.443	0.499	0.58	0.278	0.113	0.563	0.652	0.476	1000	-0.018	0.301	0.132	-0.499
	Significance (two-tailed)	0.214	0.057	0.27	0.1	0.388	0.457	0.18	0.206	0.449	0.534	0.272	0.208	0.132	0.506	0.789	0.146	0.08	0.233	.	0.966	0.468	0.755	0.208
	Degrees of Freedom	6	6	6	6	6	6	6	6	6	6	6	6	6	6	6	6	6	6	0	6	6	6	6
VisualPattern	Correlation	0.108	-0.432	-0.526	0.304	0.663	-0.412	0.245	-0.61	0.178	0.338	-0.199	0.58	-0.241	-0.559	-0.316	-0.542	-0.598	-0.266	-0.018	1000	-0.862	-0.54	0.47
	Significance (two-tailed)	0.798	0.285	0.181	0.465	0.073	0.311	0.559	0.108	0.672	0.412	0.637	0.132	0.565	0.15	0.446	0.165	0.117	0.524	0.966	.	0.006	0.167	0.24
	Degrees of Freedom	6	6	6	6	6	6	6	6	6	6	6	6	6	6	6	6	6	6	6	0	6	6	6
BEN (errors)	Correlation	0.252	0.57	0.737	0.055	-0.281	0.705	-0.145	0.398	-0.163	-0.163	0.073	-0.315	0.541	0.667	0.342	0.598	0.684	0.32	0.301	-0.862	1000	0.457	-0.682
	Significance (two-tailed)	0.547	0.14	0.037	0.896	0.5	0.051	0.731	0.328	0.7	0.7	0.863	0.447	0.166	0.071	0.407	0.117	0.061	0.44	0.468	0.006	.	0.255	0.063
	Degrees of Freedom	6	6	6	6	6	6	6	6	6	6	6	6	6	6	6	6	6	6	6	6	0	6	6
Creative Thinking	Correlation	-0.211	0.434	0.708	0.248	-0.025	0.459	0.53	0.603	0.141	-0.586	-0.001	-0.393	0.493	0.384	0.563	0.701	0.397	-0.108	0.132	-0.54	0.457	1000	-0.641
	Significance (two-tailed)	0.616	0.282	0.05	0.554	0.954	0.253	0.176	0.113	0.74	0.127	0.998	0.335	0.214	0.348	0.146	0.053	0.33	0.799	0.755	0.167	0.255	.	0.087
	Degrees of Freedom	6	6	6	6	6	6	6	6	6	6	6	6	6	6	6	6	6	6	6	6	6	0	6
Vocabulary	Correlation	-0.417	-0.701	-0.772	-0.418	-0.197	-0.478	-0.333	-0.092	-0.419	0.105	0.294	0.145	-0.468	-0.262	-0.43	-0.587	-0.59	-0.166	-0.499	0.47	-0.682	-0.641	1000
	Significance (two-tailed)	0.303	0.053	0.025	0.303	0.64	0.231	0.42	0.829	0.301	0.805	0.48	0.731	0.242	0.531	0.287	0.126	0.124	0.694	0.208	0.24	0.063	0.087	.
	Degrees of Freedom	6	6	6	6	6	6	6	6	6	6	6	6	6	6	6	6	6	6	6	6	6	6	0

## Sheet: Supplementary table 7
Partial correlations between within-network RSFC of networks and cognitive performances within FORMER shift workers (n = 89), corrected for age, sex and education
		VN within	SMN within	DAN within	SAN within	LIM within	FPN within	DMN within	AKT	CBT (Forward)	CBT (Backward)	ZNS (Forward)	ZNS (Backward)	TMTA	TMTBA (switching)	Stroop (Read)	Stroop (Colors)	Stroop (Select)	Stroop (Interfer)	Reasoning	VisualPattern	BEN (errors)	Creative Thinking	Vocabulary
VN within	Correlation	1000	0.199	-0.102	-0.179	0.264	0.213	-0.071	-0.078	-0.132	0.01	0.114	0.042	-0.012	-0.008	0.204	0.006	0.013	-0.039	-0.089	-0.089	0.059	0.121	-0.003
	Significance (two-tailed)	.	0.085	0.382	0.122	0.021	0.065	0.54	0.505	0.257	0.934	0.329	0.72	0.915	0.945	0.077	0.959	0.912	0.738	0.442	0.445	0.613	0.296	0.979
	Degrees of Freedom	0	74	74	74	74	74	74	74	74	74	74	74	74	74	74	74	74	74	74	74	74	74	74
SMN within	Correlation	0.199	1000	0.24	0.291	0.199	0.255	0.219	0.117	-0.314	-0.039	-0.044	0.028	0.136	-0.14	-0.036	0.199	0.051	0.066	-0.108	-0.222	0.025	0.101	-0.033
	Significance (two-tailed)	0.085	.	0.037	0.011	0.085	0.026	0.057	0.313	0.006	0.735	0.708	0.809	0.241	0.229	0.755	0.085	0.661	0.572	0.351	0.054	0.833	0.385	0.78
	Degrees of Freedom	74	0	74	74	74	74	74	74	74	74	74	74	74	74	74	74	74	74	74	74	74	74	74
DAN within	Correlation	-0.102	0.24	1000	0.227	-0.013	0.085	0.523	0.058	-0.076	-0.018	-0.037	-0.002	-0.019	-0.014	-0.037	0.116	0.083	0.101	0.001	-0.032	0.049	0.053	0.178
	Significance (two-tailed)	0.382	0.037	.	0.048	0.913	0.465	<.001	0.616	0.513	0.877	0.751	0.988	0.87	0.906	0.753	0.318	0.477	0.386	0.992	0.781	0.672	0.648	0.124
	Degrees of Freedom	74	74	0	74	74	74	74	74	74	74	74	74	74	74	74	74	74	74	74	74	74	74	74
SAN within	Correlation	-0.179	0.291	0.227	1000	-0.104	0.024	0.363	-0.055	-0.06	-0.019	0.068	0.069	-0.091	-0.105	-0.234	-0.039	-0.044	0.013	-0.163	-0.096	-0.019	-0.029	0.149
	Significance (two-tailed)	0.122	0.011	0.048	.	0.369	0.838	0.001	0.64	0.608	0.867	0.557	0.553	0.436	0.365	0.041	0.735	0.706	0.914	0.158	0.408	0.868	0.803	0.199
	Degrees of Freedom	74	74	74	0	74	74	74	74	74	74	74	74	74	74	74	74	74	74	74	74	74	74	74
LIM within	Correlation	0.264	0.199	-0.013	-0.104	1000	0.281	-0.128	0.099	0.008	-0.086	0.073	0.233	0.028	0.021	0.039	0.011	-0.157	-0.183	0.018	-0.025	0.029	-0.079	0.064
	Significance (two-tailed)	0.021	0.085	0.913	0.369	.	0.014	0.272	0.397	0.949	0.459	0.534	0.042	0.809	0.857	0.735	0.925	0.176	0.114	0.879	0.832	0.803	0.497	0.584
	Degrees of Freedom	74	74	74	74	0	74	74	74	74	74	74	74	74	74	74	74	74	74	74	74	74	74	74
FPN within	Correlation	0.213	0.255	0.085	0.024	0.281	1000	0.242	-0.034	-0.055	-0.013	-0.003	0.107	-0.212	0.131	-0.188	-0.171	-0.207	-0.179	0.039	-0.007	-0.092	0.067	0.005
	Significance (two-tailed)	0.065	0.026	0.465	0.838	0.014	.	0.035	0.77	0.638	0.91	0.981	0.357	0.066	0.258	0.104	0.141	0.072	0.121	0.738	0.955	0.43	0.564	0.966
	Degrees of Freedom	74	74	74	74	74	0	74	74	74	74	74	74	74	74	74	74	74	74	74	74	74	74	74
DMN within	Correlation	-0.071	0.219	0.523	0.363	-0.128	0.242	1000	0.04	-0.122	0.009	-0.082	-0.057	0.049	-0.034	-0.145	-0.071	-0.09	-0.061	-0.013	-0.141	0.037	0.086	0.022
	Significance (two-tailed)	0.54	0.057	<.001	0.001	0.272	0.035	.	0.732	0.296	0.935	0.482	0.626	0.671	0.773	0.212	0.542	0.441	0.6	0.913	0.225	0.749	0.462	0.851
	Degrees of Freedom	74	74	74	74	74	74	0	74	74	74	74	74	74	74	74	74	74	74	74	74	74	74	74
AKT	Correlation	-0.078	0.117	0.058	-0.055	0.099	-0.034	0.04	1000	-0.148	-0.148	-0.025	-0.134	0.423	0.105	0.313	0.37	0.388	0.345	-0.218	-0.244	0.194	-0.184	-0.211
	Significance (two-tailed)	0.505	0.313	0.616	0.64	0.397	0.77	0.732	.	0.202	0.203	0.833	0.249	<.001	0.367	0.006	0.001	<.001	0.002	0.058	0.034	0.093	0.112	0.067
	Degrees of Freedom	74	74	74	74	74	74	74	0	74	74	74	74	74	74	74	74	74	74	74	74	74	74	74
CBT (Forward)	Correlation	-0.132	-0.314	-0.076	-0.06	0.008	-0.055	-0.122	-0.148	1000	0.311	0.126	0.113	-0.263	0.152	0.018	-0.188	-0.173	-0.195	0.261	0.472	-0.265	-0.201	-0.037
	Significance (two-tailed)	0.257	0.006	0.513	0.608	0.949	0.638	0.296	0.202	.	0.006	0.276	0.331	0.022	0.191	0.878	0.104	0.136	0.092	0.023	<.001	0.021	0.081	0.749
	Degrees of Freedom	74	74	74	74	74	74	74	74	0	74	74	74	74	74	74	74	74	74	74	74	74	74	74
CBT (Backward)	Correlation	0.01	-0.039	-0.018	-0.019	-0.086	-0.013	0.009	-0.148	0.311	1000	-0.042	0.134	-0.267	-0.024	-0.121	-0.231	-0.392	-0.401	0.207	0.348	-0.357	-0.143	0.101
	Significance (two-tailed)	0.934	0.735	0.877	0.867	0.459	0.91	0.935	0.203	0.006	.	0.716	0.25	0.02	0.836	0.299	0.045	<.001	<.001	0.073	0.002	0.002	0.219	0.385
	Degrees of Freedom	74	74	74	74	74	74	74	74	74	0	74	74	74	74	74	74	74	74	74	74	74	74	74
ZNS (Forward)	Correlation	0.114	-0.044	-0.037	0.068	0.073	-0.003	-0.082	-0.025	0.126	-0.042	1000	0.183	-0.12	-0.108	-0.064	-0.018	-0.125	-0.121	0.144	0.002	-0.108	-0.07	0.243
	Significance (two-tailed)	0.329	0.708	0.751	0.557	0.534	0.981	0.482	0.833	0.276	0.716	.	0.113	0.304	0.351	0.584	0.879	0.282	0.298	0.215	0.989	0.352	0.547	0.035
	Degrees of Freedom	74	74	74	74	74	74	74	74	74	74	0	74	74	74	74	74	74	74	74	74	74	74	74
ZNS (Backward)	Correlation	0.042	0.028	-0.002	0.069	0.233	0.107	-0.057	-0.134	0.113	0.134	0.183	1000	-0.143	-0.217	-0.301	-0.273	-0.355	-0.313	0.225	0.284	-0.208	0.104	0.349
	Significance (two-tailed)	0.72	0.809	0.988	0.553	0.042	0.357	0.626	0.249	0.331	0.25	0.113	.	0.216	0.06	0.008	0.017	0.002	0.006	0.05	0.013	0.071	0.371	0.002
	Degrees of Freedom	74	74	74	74	74	74	74	74	74	74	74	0	74	74	74	74	74	74	74	74	74	74	74
TMTA	Correlation	-0.012	0.136	-0.019	-0.091	0.028	-0.212	0.049	0.423	-0.263	-0.267	-0.12	-0.143	1000	-0.002	0.41	0.445	0.3	0.223	-0.277	-0.274	0.142	0.087	-0.13
	Significance (two-tailed)	0.915	0.241	0.87	0.436	0.809	0.066	0.671	<.001	0.022	0.02	0.304	0.216	.	0.986	<.001	<.001	0.009	0.053	0.015	0.017	0.22	0.453	0.262
	Degrees of Freedom	74	74	74	74	74	74	74	74	74	74	74	74	0	74	74	74	74	74	74	74	74	74	74
TMTBA (switching)	Correlation	-0.008	-0.14	-0.014	-0.105	0.021	0.131	-0.034	0.105	0.152	-0.024	-0.108	-0.217	-0.002	1000	0.221	0.102	0.14	0.097	-0.159	0.09	-0.021	-0.147	-0.225
	Significance (two-tailed)	0.945	0.229	0.906	0.365	0.857	0.258	0.773	0.367	0.191	0.836	0.351	0.06	0.986	.	0.055	0.381	0.227	0.406	0.171	0.44	0.856	0.204	0.051
	Degrees of Freedom	74	74	74	74	74	74	74	74	74	74	74	74	74	0	74	74	74	74	74	74	74	74	74
Stroop (Read)	Correlation	0.204	-0.036	-0.037	-0.234	0.039	-0.188	-0.145	0.313	0.018	-0.121	-0.064	-0.301	0.41	0.221	1000	0.626	0.488	0.277	-0.255	-0.034	0.215	-0.129	-0.514
	Significance (two-tailed)	0.077	0.755	0.753	0.041	0.735	0.104	0.212	0.006	0.878	0.299	0.584	0.008	<.001	0.055	.	<.001	<.001	0.015	0.026	0.771	0.063	0.266	<.001
	Degrees of Freedom	74	74	74	74	74	74	74	74	74	74	74	74	74	74	0	74	74	74	74	74	74	74	74
Stroop (Colors)	Correlation	0.006	0.199	0.116	-0.039	0.011	-0.171	-0.071	0.37	-0.188	-0.231	-0.018	-0.273	0.445	0.102	0.626	1000	0.602	0.5	-0.365	-0.257	0.31	-0.004	-0.42
	Significance (two-tailed)	0.959	0.085	0.318	0.735	0.925	0.141	0.542	0.001	0.104	0.045	0.879	0.017	<.001	0.381	<.001	.	<.001	<.001	0.001	0.025	0.006	0.97	<.001
	Degrees of Freedom	74	74	74	74	74	74	74	74	74	74	74	74	74	74	74	0	74	74	74	74	74	74	74
Stroop (Select)	Correlation	0.013	0.051	0.083	-0.044	-0.157	-0.207	-0.09	0.388	-0.173	-0.392	-0.125	-0.355	0.3	0.14	0.488	0.602	1000	0.974	-0.396	-0.345	0.443	0.126	-0.33
	Significance (two-tailed)	0.912	0.661	0.477	0.706	0.176	0.072	0.441	<.001	0.136	<.001	0.282	0.002	0.009	0.227	<.001	<.001	.	<.001	<.001	0.002	<.001	0.277	0.004
	Degrees of Freedom	74	74	74	74	74	74	74	74	74	74	74	74	74	74	74	74	0	74	74	74	74	74	74
Stroop (Interfer)	Correlation	-0.039	0.066	0.101	0.013	-0.183	-0.179	-0.061	0.345	-0.195	-0.401	-0.121	-0.313	0.223	0.097	0.277	0.5	0.974	1000	-0.37	-0.371	0.432	0.173	-0.23
	Significance (two-tailed)	0.738	0.572	0.386	0.914	0.114	0.121	0.6	0.002	0.092	<.001	0.298	0.006	0.053	0.406	0.015	<.001	<.001	.	0.001	<.001	<.001	0.136	0.046
	Degrees of Freedom	74	74	74	74	74	74	74	74	74	74	74	74	74	74	74	74	74	0	74	74	74	74	74
Reasoning	Correlation	-0.089	-0.108	0.001	-0.163	0.018	0.039	-0.013	-0.218	0.261	0.207	0.144	0.225	-0.277	-0.159	-0.255	-0.365	-0.396	-0.37	1000	0.344	-0.372	-0.289	0.355
	Significance (two-tailed)	0.442	0.351	0.992	0.158	0.879	0.738	0.913	0.058	0.023	0.073	0.215	0.05	0.015	0.171	0.026	0.001	<.001	0.001	.	0.002	<.001	0.011	0.002
	Degrees of Freedom	74	74	74	74	74	74	74	74	74	74	74	74	74	74	74	74	74	74	0	74	74	74	74
VisualPattern	Correlation	-0.089	-0.222	-0.032	-0.096	-0.025	-0.007	-0.141	-0.244	0.472	0.348	0.002	0.284	-0.274	0.09	-0.034	-0.257	-0.345	-0.371	0.344	1000	-0.494	-0.129	0.093
	Significance (two-tailed)	0.445	0.054	0.781	0.408	0.832	0.955	0.225	0.034	<.001	0.002	0.989	0.013	0.017	0.44	0.771	0.025	0.002	<.001	0.002	.	<.001	0.268	0.422
	Degrees of Freedom	74	74	74	74	74	74	74	74	74	74	74	74	74	74	74	74	74	74	74	0	74	74	74
BEN (errors)	Correlation	0.059	0.025	0.049	-0.019	0.029	-0.092	0.037	0.194	-0.265	-0.357	-0.108	-0.208	0.142	-0.021	0.215	0.31	0.443	0.432	-0.372	-0.494	1000	0.205	-0.232
	Significance (two-tailed)	0.613	0.833	0.672	0.868	0.803	0.43	0.749	0.093	0.021	0.002	0.352	0.071	0.22	0.856	0.063	0.006	<.001	<.001	<.001	<.001	.	0.076	0.044
	Degrees of Freedom	74	74	74	74	74	74	74	74	74	74	74	74	74	74	74	74	74	74	74	74	0	74	74
Creative Thinking	Correlation	0.121	0.101	0.053	-0.029	-0.079	0.067	0.086	-0.184	-0.201	-0.143	-0.07	0.104	0.087	-0.147	-0.129	-0.004	0.126	0.173	-0.289	-0.129	0.205	1000	0.008
	Significance (two-tailed)	0.296	0.385	0.648	0.803	0.497	0.564	0.462	0.112	0.081	0.219	0.547	0.371	0.453	0.204	0.266	0.97	0.277	0.136	0.011	0.268	0.076	.	0.944
	Degrees of Freedom	74	74	74	74	74	74	74	74	74	74	74	74	74	74	74	74	74	74	74	74	74	0	74
Vocabulary	Correlation	-0.003	-0.033	0.178	0.149	0.064	0.005	0.022	-0.211	-0.037	0.101	0.243	0.349	-0.13	-0.225	-0.514	-0.42	-0.33	-0.23	0.355	0.093	-0.232	0.008	1000
	Significance (two-tailed)	0.979	0.78	0.124	0.199	0.584	0.966	0.851	0.067	0.749	0.385	0.035	0.002	0.262	0.051	<.001	<.001	0.004	0.046	0.002	0.422	0.044	0.944	.
	Degrees of Freedom	74	74	74	74	74	74	74	74	74	74	74	74	74	74	74	74	74	74	74	74	74	74	0

## Sheet: Supplementary table 8
Partial correlations between inter-network RSFC of networks and cognitive performances within FORMER shift workers (n = 89), corrected for age, sex and education
		VN inter	SMN inter	DAN inter	SAN inter	LIM inter	FPN inter	DMN inter	AKT	CBT (Forward)	CBT (Backward)	ZNS (Forward)	ZNS (Backward)	TMTA	TMTBA (switching)	Stroop (Read)	Stroop (Colors)	Stroop (Select)	Stroop (Interfer)	Reasoning	VisualPattern	BEN (errors)	Creative Thinking	Vocabulary
VN inter	Correlation	1000	0.842	0.741	0.478	0.461	0.413	0.473	-0.255	-0.061	0.037	0.165	0.053	-0.08	0.032	-0.014	0.02	-0.035	-0.035	0.028	-0.119	0.027	0.176	0.045
	Significance (two-tailed)	.	<.001	<.001	<.001	<.001	<.001	<.001	0.027	0.6	0.748	0.154	0.652	0.492	0.785	0.906	0.865	0.761	0.761	0.808	0.307	0.817	0.129	0.701
	Degrees of Freedom	0	74	74	74	74	74	74	74	74	74	74	74	74	74	74	74	74	74	74	74	74	74	74
SMN inter	Correlation	0.842	1000	0.892	0.757	0.632	0.624	0.685	-0.116	-0.096	0.042	0.137	-0.05	0.022	-0.017	0.053	0.074	-0.021	-0.037	-0.026	-0.113	0.084	0.196	0.059
	Significance (two-tailed)	<.001	.	<.001	<.001	<.001	<.001	<.001	0.32	0.41	0.717	0.239	0.666	0.849	0.883	0.647	0.527	0.858	0.752	0.821	0.331	0.471	0.09	0.612
	Degrees of Freedom	74	0	74	74	74	74	74	74	74	74	74	74	74	74	74	74	74	74	74	74	74	74	74
DAN inter	Correlation	0.741	0.892	1000	0.801	0.633	0.639	0.602	-0.098	-0.079	0.028	0.124	-0.001	-0.035	-0.01	-0.033	0.073	-0.024	-0.018	-0.079	-0.123	0.128	0.239	0.116
	Significance (two-tailed)	<.001	<.001	.	<.001	<.001	<.001	<.001	0.399	0.5	0.812	0.284	0.994	0.767	0.933	0.778	0.532	0.835	0.876	0.495	0.289	0.27	0.038	0.32
	Degrees of Freedom	74	74	0	74	74	74	74	74	74	74	74	74	74	74	74	74	74	74	74	74	74	74	74
SAN inter	Correlation	0.478	0.757	0.801	1000	0.663	0.712	0.661	-0.081	-0.007	0.012	0.121	-0.073	-0.097	-0.043	-0.067	0.058	-0.028	-0.014	-0.034	-0.117	0.105	0.061	0.105
	Significance (two-tailed)	<.001	<.001	<.001	.	<.001	<.001	<.001	0.484	0.953	0.918	0.297	0.529	0.405	0.714	0.568	0.617	0.809	0.906	0.772	0.315	0.365	0.598	0.369
	Degrees of Freedom	74	74	74	0	74	74	74	74	74	74	74	74	74	74	74	74	74	74	74	74	74	74	74
LIM inter	Correlation	0.461	0.632	0.633	0.663	1000	0.72	0.824	-0.208	-0.065	0.038	0.137	-0.059	-0.249	0.031	-0.087	-0.095	-0.143	-0.135	0.172	0.05	0.049	0.051	0.086
	Significance (two-tailed)	<.001	<.001	<.001	<.001	.	<.001	<.001	0.071	0.579	0.744	0.239	0.615	0.03	0.794	0.457	0.416	0.219	0.247	0.136	0.671	0.672	0.664	0.46
	Degrees of Freedom	74	74	74	74	0	74	74	74	74	74	74	74	74	74	74	74	74	74	74	74	74	74	74
FPN inter	Correlation	0.413	0.624	0.639	0.712	0.72	1000	0.847	-0.118	0.157	0.002	0.146	-0.093	-0.164	-0.014	-0.014	-0.06	-0.035	-0.035	0.14	0.106	0.1	-0.005	0.099
	Significance (two-tailed)	<.001	<.001	<.001	<.001	<.001	.	<.001	0.309	0.174	0.987	0.21	0.425	0.158	0.906	0.902	0.604	0.764	0.765	0.229	0.364	0.389	0.966	0.396
	Degrees of Freedom	74	74	74	74	74	0	74	74	74	74	74	74	74	74	74	74	74	74	74	74	74	74	74
DMN inter	Correlation	0.473	0.685	0.602	0.661	0.824	0.847	1000	-0.15	0.085	0.021	0.125	-0.186	-0.208	0.037	0.057	-0.031	-0.02	-0.037	0.097	0.125	0.088	-0.041	0.03
	Significance (two-tailed)	<.001	<.001	<.001	<.001	<.001	<.001	.	0.197	0.463	0.855	0.281	0.107	0.072	0.748	0.625	0.787	0.861	0.75	0.406	0.281	0.452	0.723	0.798
	Degrees of Freedom	74	74	74	74	74	74	0	74	74	74	74	74	74	74	74	74	74	74	74	74	74	74	74
AKT	Correlation	-0.255	-0.116	-0.098	-0.081	-0.208	-0.118	-0.15	1000	-0.148	-0.148	-0.025	-0.134	0.423	0.105	0.313	0.37	0.388	0.345	-0.218	-0.244	0.194	-0.184	-0.211
	Significance (two-tailed)	0.027	0.32	0.399	0.484	0.071	0.309	0.197	.	0.202	0.203	0.833	0.249	<.001	0.367	0.006	0.001	<.001	0.002	0.058	0.034	0.093	0.112	0.067
	Degrees of Freedom	74	74	74	74	74	74	74	0	74	74	74	74	74	74	74	74	74	74	74	74	74	74	74
CBT (Forward)	Correlation	-0.061	-0.096	-0.079	-0.007	-0.065	0.157	0.085	-0.148	1000	0.311	0.126	0.113	-0.263	0.152	0.018	-0.188	-0.173	-0.195	0.261	0.472	-0.265	-0.201	-0.037
	Significance (two-tailed)	0.6	0.41	0.5	0.953	0.579	0.174	0.463	0.202	.	0.006	0.276	0.331	0.022	0.191	0.878	0.104	0.136	0.092	0.023	<.001	0.021	0.081	0.749
	Degrees of Freedom	74	74	74	74	74	74	74	74	0	74	74	74	74	74	74	74	74	74	74	74	74	74	74
CBT (Backward)	Correlation	0.037	0.042	0.028	0.012	0.038	0.002	0.021	-0.148	0.311	1000	-0.042	0.134	-0.267	-0.024	-0.121	-0.231	-0.392	-0.401	0.207	0.348	-0.357	-0.143	0.101
	Significance (two-tailed)	0.748	0.717	0.812	0.918	0.744	0.987	0.855	0.203	0.006	.	0.716	0.25	0.02	0.836	0.299	0.045	<.001	<.001	0.073	0.002	0.002	0.219	0.385
	Degrees of Freedom	74	74	74	74	74	74	74	74	74	0	74	74	74	74	74	74	74	74	74	74	74	74	74
ZNS (Forward)	Correlation	0.165	0.137	0.124	0.121	0.137	0.146	0.125	-0.025	0.126	-0.042	1000	0.183	-0.12	-0.108	-0.064	-0.018	-0.125	-0.121	0.144	0.002	-0.108	-0.07	0.243
	Significance (two-tailed)	0.154	0.239	0.284	0.297	0.239	0.21	0.281	0.833	0.276	0.716	.	0.113	0.304	0.351	0.584	0.879	0.282	0.298	0.215	0.989	0.352	0.547	0.035
	Degrees of Freedom	74	74	74	74	74	74	74	74	74	74	0	74	74	74	74	74	74	74	74	74	74	74	74
ZNS (Backward)	Correlation	0.053	-0.05	-0.001	-0.073	-0.059	-0.093	-0.186	-0.134	0.113	0.134	0.183	1000	-0.143	-0.217	-0.301	-0.273	-0.355	-0.313	0.225	0.284	-0.208	0.104	0.349
	Significance (two-tailed)	0.652	0.666	0.994	0.529	0.615	0.425	0.107	0.249	0.331	0.25	0.113	.	0.216	0.06	0.008	0.017	0.002	0.006	0.05	0.013	0.071	0.371	0.002
	Degrees of Freedom	74	74	74	74	74	74	74	74	74	74	74	0	74	74	74	74	74	74	74	74	74	74	74
TMTA	Correlation	-0.08	0.022	-0.035	-0.097	-0.249	-0.164	-0.208	0.423	-0.263	-0.267	-0.12	-0.143	1000	-0.002	0.41	0.445	0.3	0.223	-0.277	-0.274	0.142	0.087	-0.13
	Significance (two-tailed)	0.492	0.849	0.767	0.405	0.03	0.158	0.072	<.001	0.022	0.02	0.304	0.216	.	0.986	<.001	<.001	0.009	0.053	0.015	0.017	0.22	0.453	0.262
	Degrees of Freedom	74	74	74	74	74	74	74	74	74	74	74	74	0	74	74	74	74	74	74	74	74	74	74
TMTBA (switching)	Correlation	0.032	-0.017	-0.01	-0.043	0.031	-0.014	0.037	0.105	0.152	-0.024	-0.108	-0.217	-0.002	1000	0.221	0.102	0.14	0.097	-0.159	0.09	-0.021	-0.147	-0.225
	Significance (two-tailed)	0.785	0.883	0.933	0.714	0.794	0.906	0.748	0.367	0.191	0.836	0.351	0.06	0.986	.	0.055	0.381	0.227	0.406	0.171	0.44	0.856	0.204	0.051
	Degrees of Freedom	74	74	74	74	74	74	74	74	74	74	74	74	74	0	74	74	74	74	74	74	74	74	74
Stroop (Read)	Correlation	-0.014	0.053	-0.033	-0.067	-0.087	-0.014	0.057	0.313	0.018	-0.121	-0.064	-0.301	0.41	0.221	1000	0.626	0.488	0.277	-0.255	-0.034	0.215	-0.129	-0.514
	Significance (two-tailed)	0.906	0.647	0.778	0.568	0.457	0.902	0.625	0.006	0.878	0.299	0.584	0.008	<.001	0.055	.	<.001	<.001	0.015	0.026	0.771	0.063	0.266	<.001
	Degrees of Freedom	74	74	74	74	74	74	74	74	74	74	74	74	74	74	0	74	74	74	74	74	74	74	74
Stroop (Colors)	Correlation	0.02	0.074	0.073	0.058	-0.095	-0.06	-0.031	0.37	-0.188	-0.231	-0.018	-0.273	0.445	0.102	0.626	1000	0.602	0.5	-0.365	-0.257	0.31	-0.004	-0.42
	Significance (two-tailed)	0.865	0.527	0.532	0.617	0.416	0.604	0.787	0.001	0.104	0.045	0.879	0.017	<.001	0.381	<.001	.	<.001	<.001	0.001	0.025	0.006	0.97	<.001
	Degrees of Freedom	74	74	74	74	74	74	74	74	74	74	74	74	74	74	74	0	74	74	74	74	74	74	74
Stroop (Select)	Correlation	-0.035	-0.021	-0.024	-0.028	-0.143	-0.035	-0.02	0.388	-0.173	-0.392	-0.125	-0.355	0.3	0.14	0.488	0.602	1000	0.974	-0.396	-0.345	0.443	0.126	-0.33
	Significance (two-tailed)	0.761	0.858	0.835	0.809	0.219	0.764	0.861	<.001	0.136	<.001	0.282	0.002	0.009	0.227	<.001	<.001	.	<.001	<.001	0.002	<.001	0.277	0.004
	Degrees of Freedom	74	74	74	74	74	74	74	74	74	74	74	74	74	74	74	74	0	74	74	74	74	74	74
Stroop (Interfer)	Correlation	-0.035	-0.037	-0.018	-0.014	-0.135	-0.035	-0.037	0.345	-0.195	-0.401	-0.121	-0.313	0.223	0.097	0.277	0.5	0.974	1000	-0.37	-0.371	0.432	0.173	-0.23
	Significance (two-tailed)	0.761	0.752	0.876	0.906	0.247	0.765	0.75	0.002	0.092	<.001	0.298	0.006	0.053	0.406	0.015	<.001	<.001	.	0.001	<.001	<.001	0.136	0.046
	Degrees of Freedom	74	74	74	74	74	74	74	74	74	74	74	74	74	74	74	74	74	0	74	74	74	74	74
Reasoning	Correlation	0.028	-0.026	-0.079	-0.034	0.172	0.14	0.097	-0.218	0.261	0.207	0.144	0.225	-0.277	-0.159	-0.255	-0.365	-0.396	-0.37	1000	0.344	-0.372	-0.289	0.355
	Significance (two-tailed)	0.808	0.821	0.495	0.772	0.136	0.229	0.406	0.058	0.023	0.073	0.215	0.05	0.015	0.171	0.026	0.001	<.001	0.001	.	0.002	<.001	0.011	0.002
	Degrees of Freedom	74	74	74	74	74	74	74	74	74	74	74	74	74	74	74	74	74	74	0	74	74	74	74
VisualPattern	Correlation	-0.119	-0.113	-0.123	-0.117	0.05	0.106	0.125	-0.244	0.472	0.348	0.002	0.284	-0.274	0.09	-0.034	-0.257	-0.345	-0.371	0.344	1000	-0.494	-0.129	0.093
	Significance (two-tailed)	0.307	0.331	0.289	0.315	0.671	0.364	0.281	0.034	<.001	0.002	0.989	0.013	0.017	0.44	0.771	0.025	0.002	<.001	0.002	.	<.001	0.268	0.422
	Degrees of Freedom	74	74	74	74	74	74	74	74	74	74	74	74	74	74	74	74	74	74	74	0	74	74	74
BEN (errors)	Correlation	0.027	0.084	0.128	0.105	0.049	0.1	0.088	0.194	-0.265	-0.357	-0.108	-0.208	0.142	-0.021	0.215	0.31	0.443	0.432	-0.372	-0.494	1000	0.205	-0.232
	Significance (two-tailed)	0.817	0.471	0.27	0.365	0.672	0.389	0.452	0.093	0.021	0.002	0.352	0.071	0.22	0.856	0.063	0.006	<.001	<.001	<.001	<.001	.	0.076	0.044
	Degrees of Freedom	74	74	74	74	74	74	74	74	74	74	74	74	74	74	74	74	74	74	74	74	0	74	74
Creative Thinking	Correlation	0.176	0.196	0.239	0.061	0.051	-0.005	-0.041	-0.184	-0.201	-0.143	-0.07	0.104	0.087	-0.147	-0.129	-0.004	0.126	0.173	-0.289	-0.129	0.205	1000	0.008
	Significance (two-tailed)	0.129	0.09	0.038	0.598	0.664	0.966	0.723	0.112	0.081	0.219	0.547	0.371	0.453	0.204	0.266	0.97	0.277	0.136	0.011	0.268	0.076	.	0.944
	Degrees of Freedom	74	74	74	74	74	74	74	74	74	74	74	74	74	74	74	74	74	74	74	74	74	0	74
Vocabulary	Correlation	0.045	0.059	0.116	0.105	0.086	0.099	0.03	-0.211	-0.037	0.101	0.243	0.349	-0.13	-0.225	-0.514	-0.42	-0.33	-0.23	0.355	0.093	-0.232	0.008	1000
	Significance (two-tailed)	0.701	0.612	0.32	0.369	0.46	0.396	0.798	0.067	0.749	0.385	0.035	0.002	0.262	0.051	<.001	<.001	0.004	0.046	0.002	0.422	0.044	0.944	.
	Degrees of Freedom	74	74	74	74	74	74	74	74	74	74	74	74	74	74	74	74	74	74	74	74	74	74	0

## Sheet: Supplementary table 9
Partial correlations between the ratio of within- to inter-network RSFC of networks and cognitive performances withinFORMER shift workers (n = 89), corrected for age, sex and education
		VN ratio	SMN ratio	DAN ratio	SAN ratio	LIM ratio	FPN ratio	DMN ratio	AKT	CBT (Forward)	CBT (Backward)	ZNS (Forward)	ZNS (Backward)	TMTA	TMTBA (switching)	Stroop (Read)	Stroop (Colors)	Stroop (Select)	Stroop (Interfer)	Reasoning	VisualPattern	BEN (errors)	Creative Thinking	Vocabulary
VN ratio	Correlation	1000	0.098	-0.086	0.031	0.163	0.075	0.028	0.153	-0.135	-0.042	0.045	0.01	0.03	-0.011	0.196	-0.007	0.065	0.021	-0.122	-0.056	0.049	0.025	-0.022
	Significance (two-tailed)	.	0.399	0.463	0.791	0.159	0.519	0.811	0.187	0.245	0.72	0.702	0.929	0.795	0.927	0.09	0.951	0.575	0.857	0.296	0.632	0.676	0.832	0.851
	Degrees of Freedom	0	74	74	74	74	74	74	74	74	74	74	74	74	74	74	74	74	74	74	74	74	74	74
SMN ratio	Correlation	0.098	1000	0.349	0.383	0.23	0.403	0.441	0.248	-0.286	-0.12	-0.156	0.068	0.115	-0.107	-0.072	0.179	0.09	0.118	-0.085	-0.202	-0.017	-0.061	-0.109
	Significance (two-tailed)	0.399	.	0.002	<.001	0.046	<.001	<.001	0.031	0.012	0.3	0.179	0.562	0.324	0.357	0.537	0.122	0.439	0.31	0.465	0.08	0.885	0.601	0.351
	Degrees of Freedom	74	0	74	74	74	74	74	74	74	74	74	74	74	74	74	74	74	74	74	74	74	74	74
DAN ratio	Correlation	-0.086	0.349	1000	0.294	-0.009	0.065	0.441	0.145	-0.028	-0.07	-0.101	0.008	-0.009	-0.015	-0.027	0.039	0.086	0.101	0.04	0.015	-0.058	-0.11	0.105
	Significance (two-tailed)	0.463	0.002	.	0.01	0.938	0.577	<.001	0.211	0.812	0.549	0.387	0.946	0.939	0.896	0.82	0.738	0.461	0.383	0.731	0.895	0.619	0.343	0.368
	Degrees of Freedom	74	74	0	74	74	74	74	74	74	74	74	74	74	74	74	74	74	74	74	74	74	74	74
SAN ratio	Correlation	0.031	0.383	0.294	1000	0.043	0.191	0.419	0.026	-0.09	-0.084	-0.008	0.107	0	-0.034	-0.163	-0.052	0.005	0.048	-0.168	-0.051	-0.08	-0.108	0.07
	Significance (two-tailed)	0.791	<.001	0.01	.	0.709	0.098	<.001	0.821	0.439	0.468	0.944	0.359	0.998	0.774	0.16	0.653	0.963	0.678	0.147	0.659	0.49	0.355	0.55
	Degrees of Freedom	74	74	74	0	74	74	74	74	74	74	74	74	74	74	74	74	74	74	74	74	74	74	74
LIM ratio	Correlation	0.163	0.23	-0.009	0.043	1000	0.166	-0.01	0.199	0.033	-0.102	0.032	0.25	0.164	-0.03	0.098	0.061	-0.092	-0.127	-0.091	-0.053	0.006	-0.084	0.007
	Significance (two-tailed)	0.159	0.046	0.938	0.709	.	0.153	0.932	0.084	0.775	0.378	0.783	0.03	0.156	0.795	0.4	0.602	0.427	0.273	0.432	0.649	0.959	0.47	0.951
	Degrees of Freedom	74	74	74	74	0	74	74	74	74	74	74	74	74	74	74	74	74	74	74	74	74	74	74
FPN ratio	Correlation	0.075	0.403	0.065	0.191	0.166	1000	0.249	0.081	-0.203	-0.059	-0.103	0.122	-0.062	0.129	-0.152	-0.093	-0.138	-0.112	-0.111	-0.121	-0.133	0.07	-0.098
	Significance (two-tailed)	0.519	<.001	0.577	0.098	0.153	.	0.03	0.487	0.079	0.614	0.376	0.293	0.594	0.267	0.191	0.424	0.235	0.335	0.339	0.297	0.253	0.547	0.402
	Degrees of Freedom	74	74	74	74	74	0	74	74	74	74	74	74	74	74	74	74	74	74	74	74	74	74	74
DMN ratio	Correlation	0.028	0.441	0.441	0.419	-0.01	0.249	1000	0.17	-0.158	-0.035	-0.126	0.094	0.201	-0.016	-0.106	0.006	-0.038	-0.015	-0.103	-0.226	-0.023	0.098	-0.041
	Significance (two-tailed)	0.811	<.001	<.001	<.001	0.932	0.03	.	0.141	0.173	0.765	0.278	0.419	0.082	0.888	0.364	0.957	0.743	0.9	0.377	0.049	0.846	0.399	0.727
	Degrees of Freedom	74	74	74	74	74	74	0	74	74	74	74	74	74	74	74	74	74	74	74	74	74	74	74
AKT	Correlation	0.153	0.248	0.145	0.026	0.199	0.081	0.17	1000	-0.148	-0.148	-0.025	-0.134	0.423	0.105	0.313	0.37	0.388	0.345	-0.218	-0.244	0.194	-0.184	-0.211
	Significance (two-tailed)	0.187	0.031	0.211	0.821	0.084	0.487	0.141	.	0.202	0.203	0.833	0.249	<.001	0.367	0.006	0.001	<.001	0.002	0.058	0.034	0.093	0.112	0.067
	Degrees of Freedom	74	74	74	74	74	74	74	0	74	74	74	74	74	74	74	74	74	74	74	74	74	74	74
CBT (Forward)	Correlation	-0.135	-0.286	-0.028	-0.09	0.033	-0.203	-0.158	-0.148	1000	0.311	0.126	0.113	-0.263	0.152	0.018	-0.188	-0.173	-0.195	0.261	0.472	-0.265	-0.201	-0.037
	Significance (two-tailed)	0.245	0.012	0.812	0.439	0.775	0.079	0.173	0.202	.	0.006	0.276	0.331	0.022	0.191	0.878	0.104	0.136	0.092	0.023	<.001	0.021	0.081	0.749
	Degrees of Freedom	74	74	74	74	74	74	74	74	0	74	74	74	74	74	74	74	74	74	74	74	74	74	74
CBT (Backward)	Correlation	-0.042	-0.12	-0.07	-0.084	-0.102	-0.059	-0.035	-0.148	0.311	1000	-0.042	0.134	-0.267	-0.024	-0.121	-0.231	-0.392	-0.401	0.207	0.348	-0.357	-0.143	0.101
	Significance (two-tailed)	0.72	0.3	0.549	0.468	0.378	0.614	0.765	0.203	0.006	.	0.716	0.25	0.02	0.836	0.299	0.045	<.001	<.001	0.073	0.002	0.002	0.219	0.385
	Degrees of Freedom	74	74	74	74	74	74	74	74	74	0	74	74	74	74	74	74	74	74	74	74	74	74	74
ZNS (Forward)	Correlation	0.045	-0.156	-0.101	-0.008	0.032	-0.103	-0.126	-0.025	0.126	-0.042	1000	0.183	-0.12	-0.108	-0.064	-0.018	-0.125	-0.121	0.144	0.002	-0.108	-0.07	0.243
	Significance (two-tailed)	0.702	0.179	0.387	0.944	0.783	0.376	0.278	0.833	0.276	0.716	.	0.113	0.304	0.351	0.584	0.879	0.282	0.298	0.215	0.989	0.352	0.547	0.035
	Degrees of Freedom	74	74	74	74	74	74	74	74	74	74	0	74	74	74	74	74	74	74	74	74	74	74	74
ZNS (Backward)	Correlation	0.01	0.068	0.008	0.107	0.25	0.122	0.094	-0.134	0.113	0.134	0.183	1000	-0.143	-0.217	-0.301	-0.273	-0.355	-0.313	0.225	0.284	-0.208	0.104	0.349
	Significance (two-tailed)	0.929	0.562	0.946	0.359	0.03	0.293	0.419	0.249	0.331	0.25	0.113	.	0.216	0.06	0.008	0.017	0.002	0.006	0.05	0.013	0.071	0.371	0.002
	Degrees of Freedom	74	74	74	74	74	74	74	74	74	74	74	0	74	74	74	74	74	74	74	74	74	74	74
TMTA	Correlation	0.03	0.115	-0.009	0	0.164	-0.062	0.201	0.423	-0.263	-0.267	-0.12	-0.143	1000	-0.002	0.41	0.445	0.3	0.223	-0.277	-0.274	0.142	0.087	-0.13
	Significance (two-tailed)	0.795	0.324	0.939	0.998	0.156	0.594	0.082	<.001	0.022	0.02	0.304	0.216	.	0.986	<.001	<.001	0.009	0.053	0.015	0.017	0.22	0.453	0.262
	Degrees of Freedom	74	74	74	74	74	74	74	74	74	74	74	74	0	74	74	74	74	74	74	74	74	74	74
TMTBA (switching)	Correlation	-0.011	-0.107	-0.015	-0.034	-0.03	0.129	-0.016	0.105	0.152	-0.024	-0.108	-0.217	-0.002	1000	0.221	0.102	0.14	0.097	-0.159	0.09	-0.021	-0.147	-0.225
	Significance (two-tailed)	0.927	0.357	0.896	0.774	0.795	0.267	0.888	0.367	0.191	0.836	0.351	0.06	0.986	.	0.055	0.381	0.227	0.406	0.171	0.44	0.856	0.204	0.051
	Degrees of Freedom	74	74	74	74	74	74	74	74	74	74	74	74	74	0	74	74	74	74	74	74	74	74	74
Stroop (Read)	Correlation	0.196	-0.072	-0.027	-0.163	0.098	-0.152	-0.106	0.313	0.018	-0.121	-0.064	-0.301	0.41	0.221	1000	0.626	0.488	0.277	-0.255	-0.034	0.215	-0.129	-0.514
	Significance (two-tailed)	0.09	0.537	0.82	0.16	0.4	0.191	0.364	0.006	0.878	0.299	0.584	0.008	<.001	0.055	.	<.001	<.001	0.015	0.026	0.771	0.063	0.266	<.001
	Degrees of Freedom	74	74	74	74	74	74	74	74	74	74	74	74	74	74	0	74	74	74	74	74	74	74	74
Stroop (Colors)	Correlation	-0.007	0.179	0.039	-0.052	0.061	-0.093	0.006	0.37	-0.188	-0.231	-0.018	-0.273	0.445	0.102	0.626	1000	0.602	0.5	-0.365	-0.257	0.31	-0.004	-0.42
	Significance (two-tailed)	0.951	0.122	0.738	0.653	0.602	0.424	0.957	0.001	0.104	0.045	0.879	0.017	<.001	0.381	<.001	.	<.001	<.001	0.001	0.025	0.006	0.97	<.001
	Degrees of Freedom	74	74	74	74	74	74	74	74	74	74	74	74	74	74	74	0	74	74	74	74	74	74	74
Stroop (Select)	Correlation	0.065	0.09	0.086	0.005	-0.092	-0.138	-0.038	0.388	-0.173	-0.392	-0.125	-0.355	0.3	0.14	0.488	0.602	1000	0.974	-0.396	-0.345	0.443	0.126	-0.33
	Significance (two-tailed)	0.575	0.439	0.461	0.963	0.427	0.235	0.743	<.001	0.136	<.001	0.282	0.002	0.009	0.227	<.001	<.001	.	<.001	<.001	0.002	<.001	0.277	0.004
	Degrees of Freedom	74	74	74	74	74	74	74	74	74	74	74	74	74	74	74	74	0	74	74	74	74	74	74
Stroop (ratiofer)	Correlation	0.021	0.118	0.101	0.048	-0.127	-0.112	-0.015	0.345	-0.195	-0.401	-0.121	-0.313	0.223	0.097	0.277	0.5	0.974	1000	-0.37	-0.371	0.432	0.173	-0.23
	Significance (two-tailed)	0.857	0.31	0.383	0.678	0.273	0.335	0.9	0.002	0.092	<.001	0.298	0.006	0.053	0.406	0.015	<.001	<.001	.	0.001	<.001	<.001	0.136	0.046
	Degrees of Freedom	74	74	74	74	74	74	74	74	74	74	74	74	74	74	74	74	74	0	74	74	74	74	74
Reasoning	Correlation	-0.122	-0.085	0.04	-0.168	-0.091	-0.111	-0.103	-0.218	0.261	0.207	0.144	0.225	-0.277	-0.159	-0.255	-0.365	-0.396	-0.37	1000	0.344	-0.372	-0.289	0.355
	Significance (two-tailed)	0.296	0.465	0.731	0.147	0.432	0.339	0.377	0.058	0.023	0.073	0.215	0.05	0.015	0.171	0.026	0.001	<.001	0.001	.	0.002	<.001	0.011	0.002
	Degrees of Freedom	74	74	74	74	74	74	74	74	74	74	74	74	74	74	74	74	74	74	0	74	74	74	74
VisualPattern	Correlation	-0.056	-0.202	0.015	-0.051	-0.053	-0.121	-0.226	-0.244	0.472	0.348	0.002	0.284	-0.274	0.09	-0.034	-0.257	-0.345	-0.371	0.344	1000	-0.494	-0.129	0.093
	Significance (two-tailed)	0.632	0.08	0.895	0.659	0.649	0.297	0.049	0.034	<.001	0.002	0.989	0.013	0.017	0.44	0.771	0.025	0.002	<.001	0.002	.	<.001	0.268	0.422
	Degrees of Freedom	74	74	74	74	74	74	74	74	74	74	74	74	74	74	74	74	74	74	74	0	74	74	74
BEN (errors)	Correlation	0.049	-0.017	-0.058	-0.08	0.006	-0.133	-0.023	0.194	-0.265	-0.357	-0.108	-0.208	0.142	-0.021	0.215	0.31	0.443	0.432	-0.372	-0.494	1000	0.205	-0.232
	Significance (two-tailed)	0.676	0.885	0.619	0.49	0.959	0.253	0.846	0.093	0.021	0.002	0.352	0.071	0.22	0.856	0.063	0.006	<.001	<.001	<.001	<.001	.	0.076	0.044
	Degrees of Freedom	74	74	74	74	74	74	74	74	74	74	74	74	74	74	74	74	74	74	74	74	0	74	74
Creative Thinking	Correlation	0.025	-0.061	-0.11	-0.108	-0.084	0.07	0.098	-0.184	-0.201	-0.143	-0.07	0.104	0.087	-0.147	-0.129	-0.004	0.126	0.173	-0.289	-0.129	0.205	1000	0.008
	Significance (two-tailed)	0.832	0.601	0.343	0.355	0.47	0.547	0.399	0.112	0.081	0.219	0.547	0.371	0.453	0.204	0.266	0.97	0.277	0.136	0.011	0.268	0.076	.	0.944
	Degrees of Freedom	74	74	74	74	74	74	74	74	74	74	74	74	74	74	74	74	74	74	74	74	74	0	74
Vocabulary	Correlation	-0.022	-0.109	0.105	0.07	0.007	-0.098	-0.041	-0.211	-0.037	0.101	0.243	0.349	-0.13	-0.225	-0.514	-0.42	-0.33	-0.23	0.355	0.093	-0.232	0.008	1000
	Significance (two-tailed)	0.851	0.351	0.368	0.55	0.951	0.402	0.727	0.067	0.749	0.385	0.035	0.002	0.262	0.051	<.001	<.001	0.004	0.046	0.002	0.422	0.044	0.944	.
	Degrees of Freedom	74	74	74	74	74	74	74	74	74	74	74	74	74	74	74	74	74	74	74	74	74	74	0
